# Supplementary material for: Downregulation of LAMB3 Altered the Carcinogenic Properties of Human Papillomavirus 16-Positive Cervical Cancer Cells
Source: Int J Mol Sci. 2024 Feb 22;25(5):2535. doi: 10.3390/ijms25052535 (PMC10931834; doi:10.3390/ijms25052535)
Supplement: Supplementary file 1 [file ijms-25-02535-s001.zip]

Archive with 5 entries (5 files):
- supplementary Figure 1.pdf
- Supplementary Table  4 and 5.pdf
- Supplementary Table 1  DEGs FC more than 2.xlsx
- Supplementary table 2 KEGG pathway of 71 overlapped genes.xlsx
- Supplementary table 3 LAMB3 KEGG and GENE ONTOLOGY.xlsx
