# Supplementary material for: Downregulation of LAMB3 Altered the Carcinogenic Properties of Human Papillomavirus 16-Positive Cervical Cancer Cells
Source: Int J Mol Sci. 2024 Feb 22;25(5):2535. doi: 10.3390/ijms25052535 (PMC10931834; doi:10.3390/ijms25052535)
Supplement: Supplementary file 1 [file ijms-25-02535-s001.zip › Supplementary Table 1 DEGs FC more than 2.xlsx]

## Sheet: GEPIA CESC
Gene Symbol	Gene ID	Median (Tumor)	Median (Normal)	Log2(Fold Change)	adjp
KRT17	ENSG00000128422.15	2407.63	1.81	9.743	5.43e-16
KRT5	ENSG00000186081.11	3889.58	3.66	9.705	1.24e-05
SFN	ENSG00000175793.11	1675	1.55	9.36	1.22e-26
AC055736.3	ENSG00000281194.1	651.061	0	9.349	0.0091
S100A2	ENSG00000196754.10	2863.77	3.93	9.183	2.74e-11
KRT6A	ENSG00000205420.10	1963.21	3.02	8.933	5.54e-05
LY6D	ENSG00000167656.4	483.341	0.91	7.986	2.09e-05
S100A14	ENSG00000189334.8	576.788	1.85	7.663	4.01e-17
MIR205HG	ENSG00000230937.9	248.361	0.37	7.508	3.08e-07
RP11-40C6.2	ENSG00000219928.2	784.401	3.35	7.496	1.32e-47
LGALS7B	ENSG00000178934.4	346.7	1.05	7.406	0.000128
KRT7	ENSG00000135480.14	439.173	1.89	7.251	3.38e-07
SERPINB3	ENSG00000057149.14	225.611	0.56	7.183	0.00159
KRT16	ENSG00000186832.8	576.888	3.27	7.08	2.7e-05
LAD1	ENSG00000159166.13	178.7	0.35	7.056	1.84e-28
FXYD3	ENSG00000089356.16	1211.31	8.64	6.975	2.28e-22
TACSTD2	ENSG00000184292.6	515.489	3.33	6.898	3.06e-21
PI3	ENSG00000124102.4	267.899	1.29	6.876	0.000189
RP11-116G8.5	ENSG00000256462.1	130.788	0.14	6.853	0.00121
ANXA8	ENSG00000265190.6	153.585	0.37	6.818	5.42e-06
CXCL17	ENSG00000189377.8	164.09	0.51	6.773	1.01e-06
MAL2	ENSG00000147676.13	135.927	0.28	6.741	1.43e-35
SMIM22	ENSG00000267795.5	176.099	0.66	6.737	2.95e-10
CDKN2A	ENSG00000147889.16	250.166	1.37	6.728	1.37e-37
CALML3	ENSG00000178363.4	126.706	0.21	6.722	0.00111
CSTA	ENSG00000121552.3	372.887	2.71	6.655	0.000675
PKP1	ENSG00000081277.11	124.275	0.29	6.602	0.000266
PDZK1IP1	ENSG00000162366.7	155.287	0.65	6.566	1.71e-09
LAMB3	ENSG00000196878.12	153.51	0.7	6.506	3.87e-17
KRT6B	ENSG00000185479.5	104.843	0.2	6.463	0.000684
KRT15	ENSG00000171346.13	223.316	1.59	6.436	5.03e-06
RAB25	ENSG00000132698.13	201.571	1.35	6.43	1.4e-33
C19orf33	ENSG00000167644.11	381.634	3.44	6.429	6.09e-11
SERPINB5	ENSG00000206075.13	96.709	0.25	6.288	8.78e-08
ELF3	ENSG00000163435.15	354.489	3.58	6.278	4.11e-14
UBE2C	ENSG00000175063.16	149.888	0.98	6.252	3.04e-70
CLDN4	ENSG00000189143.9	182.486	1.47	6.215	1.29e-16
SERPINB4	ENSG00000206073.10	81.086	0.14	6.17	0.000671
KIAA0101	ENSG00000166803.10	117.648	0.71	6.117	2.3e-57
ANXA8L1	ENSG00000264230.7	94.431	0.41	6.081	4.53e-05
DSG3	ENSG00000134757.4	71.394	0.1	6.04	0.00108
RHOV	ENSG00000104140.6	86.345	0.33	6.037	9.29e-12
PRSS8	ENSG00000052344.15	105.895	0.64	6.026	2.55e-29
SLPI	ENSG00000124107.5	1075.54	15.56	6.023	8.94e-05
CLDN7	ENSG00000181885.18	160.707	1.49	6.021	8.74e-22
CDC20	ENSG00000117399.13	97.724	0.54	6.002	1.26e-70
LCN2	ENSG00000148346.11	298.988	3.89	5.939	0.00412
RRM2	ENSG00000171848.13	75.882	0.28	5.908	3.11e-43
DSC3	ENSG00000134762.16	72.534	0.24	5.89	0.00026
GJB3	ENSG00000188910.7	67.867	0.19	5.855	5.58e-18
SDC1	ENSG00000115884.10	357.697	5.41	5.806	9.53e-22
CDH1	ENSG00000039068.18	108.574	0.97	5.798	2e-33
TRIM29	ENSG00000137699.16	338.649	5.13	5.792	4.44e-09
S100A9	ENSG00000163220.10	3861.11	68.96	5.787	0.000303
MYBL2	ENSG00000101057.15	59.134	0.12	5.747	1.06e-55
SPINT1	ENSG00000166145.14	153.59	1.93	5.721	4.63e-35
TMPRSS4	ENSG00000137648.16	98.718	0.9	5.714	3.49e-11
GPR87	ENSG00000138271.5	57.601	0.13	5.697	1.75e-06
ST14	ENSG00000149418.10	105.368	1.05	5.697	7.99e-37
EPCAM	ENSG00000119888.10	87.289	0.73	5.673	5.14e-11
CLCA2	ENSG00000137975.7	53.695	0.13	5.597	0.00219
S100A8	ENSG00000143546.9	2278.07	46.122	5.596	0.00662
TK1	ENSG00000167900.11	133.666	1.79	5.593	7.95e-58
LYPD3	ENSG00000124466.8	168.382	2.53	5.584	1.8e-05
FABP5	ENSG00000164687.10	1133.56	22.781	5.576	0.00016
FGFBP1	ENSG00000137440.4	60.25	0.29	5.569	0.00287
PITX1	ENSG00000069011.15	92.815	1	5.552	1.16e-14
PVRL4	ENSG00000143217.8	53.409	0.16	5.552	6.48e-16
IRF6	ENSG00000117595.10	98.992	1.15	5.539	6.41e-18
AQP3	ENSG00000165272.14	329.445	6.16	5.528	2.31e-05
C1orf106	ENSG00000163362.10	56.053	0.25	5.512	4.03e-22
PKP3	ENSG00000184363.9	88.677	0.98	5.501	4.72e-25
ESRP1	ENSG00000104413.15	57.378	0.29	5.5	2.21e-41
TOP2A	ENSG00000131747.14	72.806	0.65	5.483	7.23e-60
IL1RN	ENSG00000136689.18	73.531	0.67	5.48	1.92e-07
FAM83A	ENSG00000147689.16	48.399	0.15	5.425	9.29e-07
AURKB	ENSG00000178999.12	56.166	0.41	5.341	3.67e-58
SERINC2	ENSG00000168528.11	133.949	2.38	5.319	4.6e-17
CKMT1A	ENSG00000223572.9	45.288	0.17	5.306	2.42e-18
TP63	ENSG00000073282.12	58.225	0.51	5.294	0.000435
DSP	ENSG00000096696.13	144.842	2.72	5.293	3.57e-14
GJB5	ENSG00000189280.3	44.024	0.15	5.291	5.55e-09
C15orf48	ENSG00000166920.10	70.56	0.84	5.281	5.8e-13
TPX2	ENSG00000088325.15	47.955	0.26	5.28	2.35e-50
CKMT1B	ENSG00000237289.9	48.961	0.29	5.275	2.12e-19
PKMYT1	ENSG00000127564.16	58.181	0.55	5.255	1.92e-54
UBD	ENSG00000213886.3	47.589	0.3	5.224	3.71e-08
TNNT1	ENSG00000105048.16	41.296	0.16	5.188	4.93e-11
PRSS22	ENSG00000005001.9	46.08	0.3	5.179	2.8e-08
MYH14	ENSG00000105357.15	80.289	1.29	5.15	4.44e-17
TNS4	ENSG00000131746.12	62.934	0.85	5.111	1.68e-08
WFDC21P	ENSG00000261040.6	54.765	0.62	5.105	4.58e-07
ZWINT	ENSG00000122952.16	71.33	1.11	5.099	1.16e-43
CALML5	ENSG00000178372.7	37.54	0.13	5.092	0.00417
ASF1B	ENSG00000105011.8	48.384	0.45	5.09	1.08e-44
PTTG1	ENSG00000164611.12	157.738	3.8	5.047	4.3e-57
FAM83H	ENSG00000180921.6	38.675	0.21	5.035	3.22e-30
SERPINB13	ENSG00000197641.11	35.025	0.12	5.007	0.00702
NUSAP1	ENSG00000137804.12	64.201	1.09	4.963	5.63e-42
IL20RB	ENSG00000174564.12	55.745	0.83	4.955	0.000219
CENPF	ENSG00000117724.12	54.024	0.79	4.942	4.47e-35
BIRC5	ENSG00000089685.14	37.016	0.26	4.915	9.37e-53
AP1M2	ENSG00000129354.11	62.154	1.18	4.856	1.07e-29
FABP5P7	ENSG00000234964.4	540.274	17.81	4.847	0.000944
CBLC	ENSG00000142273.10	31.749	0.14	4.844	4.89e-18
CEACAM6	ENSG00000086548.8	39.114	0.41	4.83	0.000914
RP5-940J5.9	ENSG00000269968.1	27.426	0	4.829	0.00306
TROAP	ENSG00000135451.12	39.799	0.45	4.814	3.82e-55
DSC2	ENSG00000134755.14	35.85	0.33	4.792	1.39e-08
LGALS7	ENSG00000205076.4	34.618	0.29	4.787	0.002
TMEM40	ENSG00000088726.15	37.543	0.4	4.783	2.7e-05
MKI67	ENSG00000148773.12	29.785	0.12	4.781	1.58e-39
CCNB2	ENSG00000157456.7	46.954	0.75	4.776	2.08e-51
CXCL10	ENSG00000169245.5	41.593	0.61	4.726	1.7e-07
LY6K	ENSG00000160886.13	68.393	1.64	4.716	3.96e-19
CTSV	ENSG00000136943.10	34.065	0.34	4.71	3.76e-14
GJB2	ENSG00000165474.5	55.004	1.14	4.71	0.000174
FAT2	ENSG00000086570.12	29.175	0.17	4.689	0.000313
PLEK2	ENSG00000100558.8	40.654	0.62	4.684	7e-26
UHRF1	ENSG00000276043.4	30.995	0.25	4.678	2.94e-40
EHF	ENSG00000135373.12	34.26	0.39	4.665	7.01e-06
NMU	ENSG00000109255.11	26.944	0.11	4.654	2.56e-11
APOBEC3B	ENSG00000179750.15	31.49	0.3	4.643	1.46e-15
CA9	ENSG00000107159.12	37.395	0.6	4.585	7.78e-08
S100P	ENSG00000163993.6	119.245	4.16	4.542	0.00213
HES2	ENSG00000069812.11	22.674	0.04	4.509	2.85e-05
NEK2	ENSG00000117650.12	23.745	0.09	4.505	1.46e-41
CTB-191K22.5	ENSG00000267815.1	52.962	1.39	4.497	5.81e-14
KIFC1	ENSG00000237649.7	38.614	0.76	4.492	6.97e-47
MELK	ENSG00000165304.7	25.025	0.16	4.488	1.02e-43
SULT2B1	ENSG00000088002.11	28.834	0.33	4.487	4.11e-05
CDC45	ENSG00000093009.9	25.624	0.21	4.46	3.22e-53
CEP55	ENSG00000138180.15	24.295	0.17	4.434	3.74e-40
CENPM	ENSG00000100162.14	36.595	0.76	4.417	1.02e-38
MTND4P12	ENSG00000247627.2	23.085	0.13	4.414	0.00139
CCNB1	ENSG00000134057.14	99.449	3.79	4.39	8.79e-51
ESRP2	ENSG00000103067.11	28.773	0.44	4.37	1.91e-16
COL17A1	ENSG00000065618.16	28.49	0.43	4.366	0.00314
KLF5	ENSG00000102554.13	139.096	5.83	4.358	7.68e-18
ANLN	ENSG00000011426.10	28.5	0.44	4.357	5.38e-35
KDF1	ENSG00000175707.8	21.125	0.08	4.357	1.8e-41
KIF20A	ENSG00000112984.11	22.705	0.16	4.353	1.35e-34
KLHDC7B	ENSG00000130487.5	22.414	0.15	4.348	1.96e-07
FAM83H-AS1	ENSG00000203499.10	21.69	0.13	4.328	2.67e-12
FOXM1	ENSG00000111206.12	43.109	1.21	4.319	1.85e-39
KRTCAP3	ENSG00000157992.12	81.232	3.16	4.305	4.47e-23
RP11-532F12.5	ENSG00000261183.5	30.24	0.58	4.305	3.74e-22
CKS2	ENSG00000123975.4	156.524	7.01	4.298	5.91e-56
CRB3	ENSG00000130545.15	31.565	0.66	4.294	7.48e-27
KRT80	ENSG00000167767.13	21.525	0.16	4.279	3.96e-10
KRT8	ENSG00000170421.11	625.232	31.28	4.278	5.35e-09
AIM1L	ENSG00000176092.13	22.65	0.23	4.265	3.24e-10
MUC4	ENSG00000145113.21	49.107	1.67	4.23	0.00271
GRHL2	ENSG00000083307.10	18.864	0.06	4.228	8.99e-22
CDT1	ENSG00000167513.8	28.364	0.57	4.225	6.66e-39
GRB7	ENSG00000141738.13	34.285	0.9	4.215	7.44e-16
CKS1BP3	ENSG00000268942.2	17.545	0	4.213	8.39e-29
FAM83D	ENSG00000101447.13	25.43	0.44	4.198	8.41e-22
KIF2C	ENSG00000142945.12	31.6	0.78	4.195	7.91e-51
ZNF750	ENSG00000141579.6	21.96	0.26	4.188	0.000153
CXCL1	ENSG00000163739.4	66.325	2.72	4.178	0.000288
CDKN3	ENSG00000100526.19	44.335	1.54	4.158	6.2e-47
CDK1	ENSG00000170312.15	63.401	2.62	4.153	2.27e-46
IGHGP	ENSG00000253755.1	21.923	0.29	4.151	0.000878
IL32	ENSG00000008517.16	306.023	16.53	4.13	2.67e-15
FUT3	ENSG00000171124.12	19.74	0.2	4.111	0.000401
CDCA5	ENSG00000146670.9	28.209	0.7	4.103	4.29e-47
SUSD4	ENSG00000143502.14	24.09	0.47	4.093	1.89e-05
SCNN1A	ENSG00000111319.12	68.02	3.07	4.084	0.000953
RIPK4	ENSG00000183421.11	18.79	0.17	4.08	2.02e-14
ESPN	ENSG00000187017.14	40.244	1.47	4.062	2.18e-08
HN1	ENSG00000189159.15	338.508	19.38	4.058	2.69e-49
DLGAP5	ENSG00000126787.12	16.46	0.05	4.056	8.15e-37
KRT18	ENSG00000111057.10	375.052	21.72	4.049	7.14e-13
MISP	ENSG00000099812.8	19.385	0.24	4.039	4.17e-07
CDCA8	ENSG00000134690.10	25.029	0.61	4.015	2.35e-38
NUF2	ENSG00000143228.12	19.794	0.29	4.011	5.66e-35
NCAPH	ENSG00000121152.9	20.269	0.32	4.01	1.82e-40
GALNT3	ENSG00000115339.13	35.001	1.24	4.006	1.42e-12
EPHX3	ENSG00000105131.7	27.408	0.77	4.005	0.000602
CENPA	ENSG00000115163.14	20.025	0.31	4.004	1.4e-44
RMI2	ENSG00000175643.8	44.056	1.81	4.003	1.61e-29
C1orf116	ENSG00000182795.12	16.025	0.07	3.992	1.82e-06
RP11-161H23.5	ENSG00000258232.2	349.693	21.05	3.991	2.99e-38
ARHGEF16	ENSG00000130762.14	26.655	0.74	3.99	2.14e-16
GSDMC	ENSG00000147697.8	15.815	0.06	3.988	3.08e-05
SDR16C5	ENSG00000170786.12	17.224	0.15	3.986	0.000386
UBE2T	ENSG00000077152.9	54.424	2.54	3.969	1.04e-51
DUOXA1	ENSG00000140254.12	27.88	0.85	3.964	0.000489
CENPU	ENSG00000151725.11	36.78	1.43	3.959	1.29e-31
EVPL	ENSG00000167880.7	34.52	1.3	3.949	9.7e-14
PPP1R14C	ENSG00000198729.4	15.616	0.09	3.93	1.06e-05
AP000349.2	ENSG00000280178.1	14.155	0	3.922	9.82e-08
MMP9	ENSG00000100985.7	19.429	0.35	3.92	1.01e-09
RP11-1143G9.4	ENSG00000257764.2	21.099	0.46	3.92	1.74e-05
GNA15	ENSG00000060558.3	52.298	2.53	3.916	4.79e-11
HCAR2	ENSG00000182782.7	17.375	0.22	3.913	0.000108
LMNB1	ENSG00000113368.11	60.178	3.1	3.899	6.59e-30
CTD-2396E7.11	ENSG00000275234.1	18.86	0.35	3.879	1.46e-17
RP3-523K23.2	ENSG00000261116.1	16.06	0.16	3.878	5.71e-11
ITGB6	ENSG00000115221.10	24.975	0.77	3.875	1.19e-11
NXPH4	ENSG00000182379.9	15.215	0.11	3.869	4.02e-08
PERP	ENSG00000112378.11	333.524	21.96	3.865	1.72e-10
CCDC64B	ENSG00000162069.14	18.865	0.37	3.858	4.63e-05
TYMS	ENSG00000176890.15	95.756	5.71	3.85	9.15e-33
MCM2	ENSG00000073111.13	74.894	4.3	3.84	1.68e-31
CTA-384D8.35	ENSG00000272666.1	15.585	0.16	3.838	1.71e-10
CH17-360D5.2	ENSG00000276850.4	14.645	0.1	3.83	1.42e-05
CXCL9	ENSG00000138755.5	16.06	0.2	3.829	0.000238
CXCL8	ENSG00000169429.10	20.005	0.48	3.827	7.23e-06
WNT7B	ENSG00000188064.9	13.595	0.03	3.825	1.23e-12
SYTL1	ENSG00000142765.17	52.399	2.78	3.82	2.04e-08
S1PR5	ENSG00000180739.13	16.205	0.23	3.806	3.47e-06
PBK	ENSG00000168078.9	14.75	0.13	3.801	9.58e-30
HMGB3	ENSG00000029993.14	101.405	6.38	3.795	1.96e-29
ALDH3B2	ENSG00000132746.14	17.31	0.34	3.772	4.35e-05
DTL	ENSG00000143476.17	16.25	0.27	3.764	1.04e-32
DSG2	ENSG00000046604.12	36.89	1.79	3.763	6.01e-20
HSPB1P1	ENSG00000236060.2	25.685	0.97	3.76	4.02e-09
ARAP1-AS1	ENSG00000256007.1	12.495	0	3.754	0.000114
GABRP	ENSG00000094755.16	18.829	0.47	3.754	0.00431
UBE2SP2	ENSG00000224126.2	17.545	0.38	3.748	1.9e-32
LAMP3	ENSG00000078081.7	14.844	0.18	3.747	1.33e-10
BUB1B	ENSG00000156970.12	15.18	0.21	3.741	4.57e-30
PLK1	ENSG00000166851.14	38.06	1.94	3.732	9.8e-32
IQGAP3	ENSG00000183856.10	13.985	0.13	3.729	3.04e-25
GGT6	ENSG00000167741.10	13.96	0.13	3.727	3.02e-07
ASPM	ENSG00000066279.16	12.885	0.05	3.725	2.37e-33
TFAP2A	ENSG00000137203.10	29.681	1.32	3.725	9.76e-14
IDO1	ENSG00000131203.12	30.8	1.42	3.716	3.61e-06
FAM111B	ENSG00000189057.10	13.82	0.13	3.713	2.26e-25
NCAPG	ENSG00000109805.9	13.545	0.11	3.712	7.32e-41
BIK	ENSG00000100290.2	15.715	0.28	3.707	3.75e-10
NETO2	ENSG00000171208.9	21.865	0.76	3.7	2.69e-20
C6orf132	ENSG00000188112.8	27.335	1.19	3.694	1.29e-12
LINC00925	ENSG00000255571.6	12.565	0.05	3.691	7.19e-10
CLDN1	ENSG00000163347.5	129.167	9.12	3.685	0.000175
RASAL1	ENSG00000111344.11	13.655	0.14	3.684	1.06e-06
GRHL3	ENSG00000158055.15	13.635	0.14	3.682	5.66e-05
CDC6	ENSG00000094804.9	18.204	0.5	3.678	2.47e-29
KIF11	ENSG00000138160.5	16.92	0.41	3.668	3.64e-34
SAPCD2	ENSG00000186193.8	13.07	0.11	3.664	6.98e-20
HNRNPA1P33	ENSG00000213412.3	13.875	0.18	3.656	2.32e-05
VSNL1	ENSG00000163032.11	22.115	0.84	3.651	0.0087
OVOL2	ENSG00000125850.10	12.55	0.08	3.649	9.38e-15
TSPAN1	ENSG00000117472.9	74.588	5.03	3.648	0.00803
GRHL1	ENSG00000134317.17	20.37	0.71	3.644	1.18e-06
PROM2	ENSG00000155066.15	65.593	4.33	3.643	5.91e-06
BARX2	ENSG00000043039.6	12.215	0.08	3.613	0.00128
DAPL1	ENSG00000163331.10	15.889	0.38	3.613	0.00573
AURKA	ENSG00000087586.17	25.17	1.14	3.612	2.24e-36
BNC1	ENSG00000169594.12	12.655	0.12	3.608	0.000425
FOXA1	ENSG00000129514.5	13.615	0.2	3.606	1.01e-08
KIF4A	ENSG00000090889.11	12.47	0.11	3.601	1.76e-35
HMGA1	ENSG00000137309.19	249.578	19.88	3.585	4.56e-26
NUP210	ENSG00000132182.11	22.615	0.97	3.583	4.89e-24
PVRL1	ENSG00000110400.10	56.639	3.82	3.58	4.34e-09
MST1R	ENSG00000164078.12	29.499	1.55	3.58	9.16e-08
F2RL1	ENSG00000164251.4	13.955	0.26	3.569	1.3e-09
RAD54L	ENSG00000085999.11	16.905	0.51	3.568	3.29e-43
F11R	ENSG00000158769.17	106.082	8.03	3.568	3.86e-24
SPINT2	ENSG00000167642.12	690.189	57.511	3.562	3.46e-29
ECT2	ENSG00000114346.13	39.356	2.42	3.561	3e-27
CNFN	ENSG00000105427.9	38.634	2.36	3.56	0.00882
FANCA	ENSG00000187741.14	33.54	1.93	3.559	1.43e-39
KLC3	ENSG00000104892.16	11.25	0.05	3.544	5.57e-06
LINC00958	ENSG00000251381.6	12.76	0.18	3.544	3.77e-08
FAM64A	ENSG00000129195.15	12.19	0.14	3.532	1.66e-24
GINS2	ENSG00000131153.8	19.355	0.76	3.532	1.4e-36
KIF18B	ENSG00000186185.13	11.484	0.08	3.531	1.07e-26
LINC00511	ENSG00000227036.6	25.24	1.3	3.512	6.06e-22
FAM83E	ENSG00000105523.3	13.005	0.23	3.509	0.00401
WWC1	ENSG00000113645.13	15.81	0.48	3.506	7.44e-11
CCL20	ENSG00000115009.11	12.969	0.23	3.505	8.06e-05
IGSF9	ENSG00000085552.16	15.095	0.42	3.503	7.63e-13
TTK	ENSG00000112742.9	12.03	0.15	3.502	5.04e-31
C2orf54	ENSG00000172478.17	11.775	0.13	3.499	0.000693
RAD51	ENSG00000051180.16	17.54	0.64	3.499	9.12e-40
SPTBN2	ENSG00000173898.11	38.861	2.53	3.497	6.2e-08
TUBA1C	ENSG00000167553.14	599.305	52.57	3.486	5.07e-19
OASL	ENSG00000135114.12	13.41	0.31	3.459	8.26e-10
PRC1	ENSG00000198901.13	90.114	7.31	3.455	4.25e-37
MCM4	ENSG00000104738.16	86.419	7.06	3.439	1.49e-29
OVOL1	ENSG00000172818.9	11.14	0.12	3.438	4.91e-09
MAD2L1	ENSG00000164109.13	31.044	1.96	3.436	9.04e-30
EXO1	ENSG00000174371.16	11.33	0.14	3.435	3.38e-42
ANKRD22	ENSG00000152766.5	12.73	0.27	3.434	1.03e-07
HMMR	ENSG00000072571.19	11.425	0.15	3.434	3.91e-23
CENPK	ENSG00000123219.12	17.885	0.76	3.424	3.21e-23
SPC24	ENSG00000161888.11	15.74	0.56	3.424	8.48e-28
E2F1	ENSG00000101412.12	23.205	1.26	3.421	3.6e-32
HJURP	ENSG00000123485.11	11.655	0.19	3.411	2.14e-36
ZFR2	ENSG00000105278.10	12.785	0.3	3.406	4.51e-05
BUB1	ENSG00000169679.14	13.71	0.39	3.404	1.15e-28
SERPINB2	ENSG00000197632.8	10.435	0.08	3.404	0.00347
CRABP2	ENSG00000143320.8	303.089	27.751	3.403	0.000376
PTK6	ENSG00000101213.6	14.76	0.49	3.403	0.00089
OIP5	ENSG00000104147.8	13.275	0.35	3.402	7.93e-35
VAMP8	ENSG00000118640.10	279.072	25.599	3.396	1.43e-33
F12	ENSG00000131187.9	17.005	0.71	3.396	1.98e-12
ALG1L	ENSG00000189366.9	28.17	1.79	3.386	7.71e-10
PSAT1	ENSG00000135069.13	25.65	1.56	3.38	1.57e-14
GGH	ENSG00000137563.11	57.711	4.65	3.377	1.54e-22
ULBP2	ENSG00000131015.4	12.24	0.29	3.359	9.39e-10
MARVELD3	ENSG00000140832.9	11.92	0.26	3.358	1.13e-21
MT1G	ENSG00000125144.13	27.98	1.85	3.346	1.01e-05
SCD	ENSG00000099194.5	79.624	6.94	3.344	5.79e-09
SMPDL3B	ENSG00000130768.14	11.365	0.22	3.341	4.07e-09
GINS1	ENSG00000101003.9	15.054	0.59	3.336	2.77e-28
TYMP	ENSG00000025708.12	202.334	19.251	3.328	6.25e-10
CDCP1	ENSG00000163814.7	23.39	1.43	3.327	3.67e-17
RHBDL2	ENSG00000158315.10	14.655	0.56	3.327	3.01e-09
IFI30	ENSG00000216490.3	205.386	19.56	3.327	4.33e-23
FGFR3	ENSG00000068078.17	34.604	2.58	3.314	0.000807
EPN3	ENSG00000049283.17	24.734	1.6	3.307	3.62e-14
MMP1	ENSG00000196611.4	9.345	0.05	3.3	2.06e-05
CDKN2B	ENSG00000147883.10	34.424	2.6	3.299	9.76e-08
U47924.27	ENSG00000257084.1	14.81	0.61	3.296	9.37e-14
CENPN	ENSG00000166451.13	32.02	2.37	3.293	4.73e-30
PMAIP1	ENSG00000141682.11	21.53	1.3	3.292	1.33e-12
CCDC64	ENSG00000135127.11	16.055	0.75	3.285	3.73e-11
GYLTL1B	ENSG00000165905.16	17.17	0.87	3.28	2.41e-07
GTSE1	ENSG00000075218.18	11.59	0.3	3.276	1.33e-23
TACC3	ENSG00000013810.18	55.995	4.89	3.275	4.22e-31
CAMSAP3	ENSG00000076826.9	9.585	0.1	3.266	2.71e-06
BSPRY	ENSG00000119411.10	11.365	0.29	3.261	2.27e-06
C1orf210	ENSG00000253313.5	10.455	0.2	3.255	8.62e-10
PAQR4	ENSG00000162073.13	31.641	2.43	3.25	4.31e-29
SPC25	ENSG00000152253.8	12.175	0.4	3.234	2.63e-40
OAS1	ENSG00000089127.12	77.78	7.5	3.212	7.66e-08
DHCR24	ENSG00000116133.11	148.652	15.24	3.204	6.59e-19
CA2	ENSG00000104267.9	18.955	1.17	3.201	1.27e-05
C16orf59	ENSG00000162062.14	13.23	0.55	3.199	1.29e-35
C5orf66-AS1	ENSG00000249082.2	9.42	0.14	3.192	0.00107
MMP12	ENSG00000262406.2	8.385	0.03	3.188	1.42e-06
ABHD17C	ENSG00000136379.11	36.051	3.08	3.183	1.42e-14
SOX9	ENSG00000125398.5	15.525	0.82	3.183	1.31e-05
KPNA2	ENSG00000182481.8	121.241	12.46	3.183	1.99e-44
TMPRSS13	ENSG00000137747.14	9.67	0.18	3.177	1.83e-07
KIF23	ENSG00000137807.13	22.545	1.63	3.162	1.8e-24
TJP3	ENSG00000105289.14	16.624	0.97	3.161	0.00101
EDN2	ENSG00000127129.9	10.925	0.34	3.154	0.00702
LAMC2	ENSG00000058085.14	51.87	4.94	3.154	1.38e-09
TSTD1	ENSG00000215845.10	116.496	12.22	3.152	1.38e-19
CCL18	ENSG00000275385.1	8.569	0.08	3.147	2.98e-05
EPS8L1	ENSG00000131037.14	81.379	8.3	3.147	1.89e-05
CDC42BPG	ENSG00000171219.8	12.355	0.51	3.145	1.27e-11
CENPW	ENSG00000203760.8	101.69	10.65	3.14	2.91e-18
SPAG5	ENSG00000076382.16	40.159	3.67	3.14	2.04e-38
CXADR	ENSG00000154639.18	19.15	1.29	3.137	6.89e-18
HOMER2	ENSG00000103942.12	15.71	0.9	3.137	1e-05
ISG15	ENSG00000187608.8	252.51	27.98	3.129	1.66e-08
FEN1	ENSG00000168496.3	52.279	5.14	3.117	1.08e-43
IFI27	ENSG00000165949.12	1659.81	191.393	3.11	4.04e-08
ORC6	ENSG00000091651.8	15.815	0.95	3.108	1.07e-26
SPP1	ENSG00000118785.13	48.814	4.79	3.105	1.69e-06
PLAU	ENSG00000122861.15	62.515	6.42	3.098	1.55e-10
MND1	ENSG00000121211.7	11.37	0.45	3.093	8.53e-34
STMN1	ENSG00000117632.20	472.214	54.5	3.092	1.38e-20
FUT2	ENSG00000176920.11	16.565	1.07	3.085	8.78e-05
GALNT14	ENSG00000158089.14	18.495	1.3	3.083	0.000107
PCSK9	ENSG00000169174.10	8.379	0.11	3.079	1.17e-05
HK2	ENSG00000159399.9	25.62	2.16	3.075	5.5e-10
RYR1	ENSG00000196218.11	17.945	1.25	3.074	0.000144
LSR	ENSG00000105699.16	161.915	18.379	3.072	2.58e-30
KIF15	ENSG00000163808.16	10	0.31	3.07	3.62e-22
RACGAP1	ENSG00000161800.12	34.22	3.2	3.068	2.6e-25
FOSL1	ENSG00000175592.8	17.869	1.25	3.068	1.44e-06
PLEKHG6	ENSG00000008323.15	13.91	0.79	3.058	1.45e-08
PODXL2	ENSG00000114631.10	30.75	2.83	3.051	6.85e-11
ARNTL2	ENSG00000029153.14	13.404	0.74	3.049	7.77e-12
CCNE1	ENSG00000105173.13	13.695	0.78	3.045	3.18e-26
SKA3	ENSG00000165480.15	8.24	0.12	3.044	3.26e-33
PRR11	ENSG00000068489.12	12	0.6	3.022	4.69e-23
RP4-568C11.4	ENSG00000274173.1	9.065	0.24	3.021	2.6e-05
RAD51AP1	ENSG00000111247.14	14.47	0.91	3.018	2.36e-24
TNFRSF18	ENSG00000186891.13	14.145	0.87	3.018	0.00017
RP11-303E16.2	ENSG00000261061.1	15.135	1	3.012	3.99e-33
CDCA2	ENSG00000184661.13	7.625	0.07	3.011	1.06e-28
STXBP2	ENSG00000076944.14	79.945	9.06	3.008	1.07e-23
CST6	ENSG00000175315.2	10.88	0.48	3.005	0.000824
MALL	ENSG00000144063.3	66.9	7.46	3.005	0.000298
LTB	ENSG00000227507.2	14.395	0.92	3.003	3.18e-08
RP11-316M1.12	ENSG00000259357.2	11.725	0.59	3.001	0.000208
GZMB	ENSG00000100453.12	15.994	1.13	2.996	2.9e-07
EIF5AP4	ENSG00000234743.1	8.565	0.2	2.995	6.12e-18
RIBC2	ENSG00000128408.8	10.055	0.39	2.992	1.65e-11
ESPL1	ENSG00000135476.11	8.94	0.25	2.991	1.23e-16
RP11-667K14.4	ENSG00000262533.1	6.95	0	2.991	1.2e-08
SYCP2	ENSG00000196074.12	22.98	2.03	2.984	5.59e-05
SKA1	ENSG00000154839.9	7.61	0.1	2.969	1.98e-34
TGFA	ENSG00000163235.15	11.295	0.58	2.96	2.18e-08
HMGN1P37	ENSG00000229237.2	6.685	0	2.942	9.08e-19
TRIP13	ENSG00000071539.13	15.82	1.19	2.941	8.33e-23
SLC7A5	ENSG00000103257.8	49.387	5.56	2.941	4.6e-07
ORC1	ENSG00000085840.12	9.15	0.33	2.932	1.28e-29
UCP2	ENSG00000175567.8	75.69	9.05	2.932	2.48e-12
MAPK13	ENSG00000156711.16	55.925	6.47	2.93	6.19e-19
DEPDC1	ENSG00000024526.16	7.07	0.06	2.928	1.53e-22
CDC25C	ENSG00000158402.18	7.265	0.09	2.923	2.78e-32
AIM2	ENSG00000163568.13	9.78	0.44	2.904	0.000149
FAM110A	ENSG00000125898.12	33.165	3.57	2.902	1.14e-16
E2F8	ENSG00000129173.12	6.945	0.07	2.892	5.16e-14
CXCL11	ENSG00000169248.12	7.365	0.13	2.888	0.000389
FOXN1	ENSG00000109101.7	6.619	0.03	2.887	0.0038
CXCL13	ENSG00000156234.7	7.645	0.17	2.885	0.000266
SYNGR3	ENSG00000127561.14	8.67	0.31	2.884	2.06e-07
PRRG4	ENSG00000135378.3	17.525	1.51	2.884	1.94e-11
PCNA	ENSG00000132646.10	281.657	37.48	2.877	3.19e-28
DEPDC1B	ENSG00000035499.12	8.065	0.24	2.87	3.17e-22
TUBA4A	ENSG00000127824.13	139.913	18.27	2.87	3.17e-08
TMEM125	ENSG00000179178.10	7.655	0.19	2.863	0.00511
CD24	ENSG00000272398.5	353.446	47.96	2.856	9.74e-07
BLM	ENSG00000197299.10	9.78	0.49	2.855	4.55e-37
ARHGAP11A	ENSG00000198826.10	10.9	0.65	2.85	9.76e-20
FANCI	ENSG00000140525.17	29.185	3.19	2.849	1.27e-33
SLC9A3R1	ENSG00000109062.9	208.65	28.281	2.84	5.2e-15
TUBB3	ENSG00000258947.6	19.27	1.83	2.84	4.11e-06
BLNK	ENSG00000095585.16	11.95	0.81	2.839	1.42e-05
POC1A	ENSG00000164087.7	13	0.96	2.837	1.94e-24
DLEU2_6	ENSG00000275559.1	6.14	0	2.836	0.00823
RP11-323C15.2	ENSG00000236028.1	6.135	0	2.835	0.00395
SMC4	ENSG00000113810.15	60.786	7.69	2.83	1.16e-19
CHEK1	ENSG00000149554.12	17.825	1.65	2.829	2.38e-30
UBE2S	ENSG00000108106.13	104.654	13.89	2.827	5.04e-22
CDCA3	ENSG00000111665.11	33.665	3.89	2.826	4.4e-35
BAIAP2L1	ENSG00000006453.13	29.915	3.37	2.823	1.05e-21
ANXA3	ENSG00000138772.12	52.014	6.51	2.819	1.28e-06
STAP2	ENSG00000178078.11	80.909	10.62	2.817	2.74e-14
E2F2	ENSG00000007968.6	6.325	0.04	2.816	1.11e-16
SOX2	ENSG00000181449.3	17.679	1.66	2.812	0.00496
RP11-465B22.8	ENSG00000272141.1	8.185	0.31	2.81	0.00648
RP11-783K16.5	ENSG00000256940.1	11.04	0.72	2.807	3.43e-09
RNASEH2A	ENSG00000104889.4	81.252	10.87	2.793	2.03e-25
CLSPN	ENSG00000092853.13	6.675	0.11	2.79	1.48e-13
MAP7	ENSG00000135525.18	15.535	1.39	2.79	3.54e-12
CGN	ENSG00000143375.14	11.215	0.77	2.787	5.56e-05
EZH2	ENSG00000106462.10	23.975	2.62	2.786	7.47e-22
CKAP2L	ENSG00000169607.12	6.29	0.06	2.782	2.84e-16
NTF4	ENSG00000225950.7	6.36	0.07	2.782	0.00169
HNRNPCP2	ENSG00000204253.4	18.25	1.8	2.781	7.05e-18
RBM47	ENSG00000163694.14	17.259	1.66	2.779	7.93e-11
PLAC8	ENSG00000145287.10	16.29	1.52	2.778	0.00366
TMEM30B	ENSG00000182107.6	17.575	1.71	2.777	7.77e-12
TMC4	ENSG00000167608.11	34.709	4.22	2.774	2.22e-07
SHCBP1	ENSG00000171241.8	8.905	0.45	2.772	4.94e-24
TREM2	ENSG00000095970.16	8.8	0.44	2.767	7.04e-07
OAS3	ENSG00000111331.12	31.979	3.86	2.763	4.1e-10
SLC25A10	ENSG00000183048.11	35.465	4.39	2.758	6.02e-23
STIL	ENSG00000123473.15	7.79	0.3	2.757	6.75e-22
PLS1	ENSG00000120756.12	7.835	0.31	2.754	4.5e-05
SIX1	ENSG00000126778.8	6.275	0.09	2.739	9.52e-05
RP11-649E7.5	ENSG00000258377.1	6.144	0.07	2.739	0.000418
KRT19	ENSG00000171345.13	1700.33	254.301	2.736	3.4e-08
NUAK2	ENSG00000163545.8	9.035	0.51	2.732	0.000307
FAM83F	ENSG00000133477.16	6.805	0.18	2.726	3.39e-07
JUP	ENSG00000173801.16	411.956	61.409	2.726	5.7e-12
ADGRF1	ENSG00000153292.15	6.395	0.12	2.723	0.00382
LPAR3	ENSG00000171517.5	6.925	0.2	2.723	0.000529
TNFRSF12A	ENSG00000006327.13	98.376	14.11	2.717	7.13e-13
ELMO3	ENSG00000102890.14	20.35	2.25	2.716	2.42e-12
OAS2	ENSG00000111335.12	30.67	3.82	2.716	2.05e-07
FERMT1	ENSG00000101311.15	14.09	1.3	2.714	3.75e-06
CCNA2	ENSG00000145386.9	23.125	2.68	2.713	2.09e-22
ABRACL	ENSG00000146386.7	67.36	9.43	2.712	2.23e-21
NDC80	ENSG00000080986.12	19.57	2.14	2.712	3.61e-30
TP73	ENSG00000078900.14	6.445	0.14	2.707	2.28e-06
SH2D3A	ENSG00000125731.12	23.944	2.82	2.707	1.24e-11
AIM1	ENSG00000112297.14	16.151	1.63	2.705	4.61e-07
ECE2	ENSG00000145194.17	13.285	1.19	2.705	1.9e-21
RECQL4	ENSG00000160957.12	34.98	4.52	2.704	1.27e-25
ETV7	ENSG00000010030.13	14.555	1.39	2.702	2.48e-09
TLCD1	ENSG00000160606.10	18.005	1.92	2.702	9.55e-15
CHMP4C	ENSG00000164695.4	15.71	1.57	2.701	1.78e-16
TTC9	ENSG00000133985.2	7.75	0.35	2.696	2.15e-05
TNFSF10	ENSG00000121858.10	188.705	28.33	2.693	4.95e-06
S100A16	ENSG00000188643.10	707.898	109.523	2.681	1.18e-08
S100A11	ENSG00000163191.5	3391.13	530.496	2.674	1.85e-17
LINC01133	ENSG00000224259.5	18.2	2.01	2.673	0.00105
FAM26F	ENSG00000188820.12	22.24	2.65	2.671	3.14e-07
VAV3	ENSG00000134215.15	20.398	2.37	2.667	0.00239
MCM10	ENSG00000065328.16	5.915	0.09	2.665	1.07e-22
LLGL2	ENSG00000073350.13	64.558	9.39	2.658	2.32e-07
GALNT6	ENSG00000139629.15	8.785	0.55	2.658	4.91e-05
CDH3	ENSG00000062038.13	155.702	23.85	2.657	3.33e-08
OCIAD2	ENSG00000145247.11	127.41	19.36	2.657	7.22e-20
FOXQ1	ENSG00000164379.5	6.485	0.19	2.653	0.000246
PPP1R13L	ENSG00000104881.14	138.562	21.23	2.65	3.66e-09
IGFL1	ENSG00000188293.5	5.27	0	2.648	0.00947
B3GNT3	ENSG00000179913.10	9.83	0.73	2.646	0.00378
KIAA1522	ENSG00000162522.10	64.581	9.48	2.646	8.64e-20
TMEM238	ENSG00000233493.3	8.315	0.49	2.644	6.79e-09
MREG	ENSG00000118242.15	11.775	1.05	2.64	8.98e-12
EBP	ENSG00000147155.10	154.701	24.01	2.638	1.06e-16
SGOL1	ENSG00000129810.14	5.785	0.09	2.638	2.9e-26
MCM5	ENSG00000100297.15	100.019	15.25	2.636	3.97e-25
PLK4	ENSG00000142731.10	12.605	1.2	2.629	3.33e-21
ANO9	ENSG00000185101.12	15.48	1.67	2.626	7.03e-08
CASC5	ENSG00000137812.19	6.015	0.14	2.621	4.78e-25
CELSR1	ENSG00000075275.16	25.329	3.29	2.618	6.74e-10
HAS3	ENSG00000103044.10	12.524	1.22	2.607	0.000965
KLHL35	ENSG00000149243.15	9.4	0.71	2.605	5.19e-08
CCNF	ENSG00000162063.12	11.16	1	2.604	4.54e-20
SEL1L3	ENSG00000091490.10	24.23	3.15	2.604	0.000368
HCAR3	ENSG00000255398.2	6.4	0.22	2.601	0.000968
E2F7	ENSG00000165891.15	5.23	0.03	2.597	2.97e-13
WDR66	ENSG00000158023.9	17.915	2.13	2.595	0.00552
RP11-256P1.1	ENSG00000249971.1	5.015	0	2.589	0.00119
DERL3	ENSG00000099958.14	20.345	2.55	2.588	1.14e-05
FAM110C	ENSG00000184731.5	15.22	1.7	2.587	2.77e-05
TMEM171	ENSG00000157111.12	5.53	0.09	2.583	2.88e-11
SLC4A11	ENSG00000088836.12	9.68	0.79	2.577	0.00205
MTFR2	ENSG00000146410.11	6.27	0.22	2.575	1.72e-26
ILDR1	ENSG00000145103.12	5.545	0.1	2.573	6.48e-07
TPD52	ENSG00000076554.15	58.326	8.98	2.572	6.71e-14
MTFP1	ENSG00000242114.5	30.654	4.41	2.549	9.67e-26
FOXE1	ENSG00000178919.8	5.015	0.03	2.546	6.77e-05
B3GNT5	ENSG00000176597.11	27.07	3.81	2.545	1.3e-07
TRPV4	ENSG00000111199.10	7.81	0.51	2.545	7.35e-08
ADGRF4	ENSG00000153294.11	5.65	0.14	2.544	0.0013
TCAM1P	ENSG00000240280.6	5.235	0.07	2.543	7.5e-07
SH3RF2	ENSG00000156463.17	12.295	1.29	2.537	4.33e-06
AC005255.3	ENSG00000256210.3	4.79	0	2.534	9.2e-13
RP11-78A19.3	ENSG00000267165.1	30.629	4.47	2.532	8.25e-18
CKAP2	ENSG00000136108.14	20.549	2.73	2.53	2.48e-19
GNLY	ENSG00000115523.16	20.72	2.77	2.526	0.00316
MALAT1	ENSG00000279576.1	4.755	0	2.525	0.00239
RASSF10	ENSG00000189431.7	4.86	0.02	2.522	1.72e-05
PRRG2	ENSG00000126460.10	11.75	1.23	2.515	3.7e-15
ARHGAP8	ENSG00000241484.9	14.825	1.77	2.514	1.39e-08
AUNIP	ENSG00000127423.10	6.025	0.23	2.514	9.46e-35
PRSS16	ENSG00000112812.15	15.68	1.92	2.514	9.62e-11
SMC1B	ENSG00000077935.16	4.865	0.03	2.509	3.42e-08
CD52	ENSG00000169442.8	53.63	8.61	2.507	6.92e-06
DUOX1	ENSG00000137857.17	21.859	3.03	2.504	0.0097
MYCL	ENSG00000116990.10	7.055	0.42	2.504	1.86e-05
HR	ENSG00000168453.14	17.825	2.33	2.499	0.000999
DBNDD1	ENSG00000003249.13	11.43	1.2	2.498	3.56e-07
IL18	ENSG00000150782.11	24.594	3.54	2.495	0.00224
PPIAP22	ENSG00000198618.5	308.761	54.319	2.485	2.37e-27
RAB27B	ENSG00000041353.9	6.54	0.35	2.482	9.54e-07
HELLS	ENSG00000119969.14	17.155	2.25	2.482	7.23e-23
PNP	ENSG00000198805.11	73.935	12.41	2.482	1.73e-13
DQX1	ENSG00000144045.13	5.41	0.15	2.479	0.000952
RFC4	ENSG00000163918.10	77.495	13.16	2.471	2.39e-20
PAK6	ENSG00000259288.5	5.965	0.26	2.467	6.92e-13
TIMELESS	ENSG00000111602.11	35.579	5.64	2.462	1.1e-21
DDR1	ENSG00000204580.11	160.362	28.34	2.459	3.05e-10
ANXA2P2	ENSG00000231991.4	31.01	4.83	2.457	4.27e-10
TUBBP5	ENSG00000159247.12	4.93	0.08	2.457	1.01e-05
SH2D4A	ENSG00000104611.11	15.5	2.01	2.455	4.64e-07
CYP2S1	ENSG00000167600.13	7.965	0.64	2.451	0.000478
RP11-6N17.6	ENSG00000264019.1	5.56	0.2	2.451	7.1e-05
AC009065.4	ENSG00000279473.1	4.465	0	2.45	8.88e-09
MEST	ENSG00000106484.14	31.965	5.06	2.444	8.52e-09
EGLN3	ENSG00000129521.13	40.32	6.6	2.443	0.00269
BDH1	ENSG00000161267.11	33.434	5.34	2.441	7.65e-06
C2	ENSG00000166278.14	21.234	3.1	2.439	0.000546
CENPE	ENSG00000138778.11	4.91	0.09	2.439	1.11e-16
IGSF3	ENSG00000143061.17	16.075	2.15	2.438	4.04e-08
PHLDA2	ENSG00000181649.5	37.34	6.09	2.435	8.84e-13
ZNF367	ENSG00000165244.6	7.96	0.66	2.432	1.54e-16
C3orf52	ENSG00000114529.12	7.855	0.65	2.424	6.03e-12
APOC1	ENSG00000130208.9	115.044	20.659	2.422	1.27e-05
WDHD1	ENSG00000198554.11	14.295	1.86	2.419	1.39e-27
POLQ	ENSG00000051341.13	4.66	0.06	2.417	5.84e-17
ESCO2	ENSG00000171320.14	4.92	0.11	2.415	3.21e-14
LYPD5	ENSG00000159871.14	9.885	1.05	2.409	5.79e-05
RP11-357H14.17	ENSG00000272763.1	5	0.13	2.409	7.97e-05
RP11-386G11.10	ENSG00000258017.1	207.626	38.361	2.406	0.00242
IL2RG	ENSG00000147168.12	25.175	3.97	2.397	1.54e-05
RP11-10G12.1	ENSG00000244538.1	4.265	0	2.396	7.18e-12
SGPP2	ENSG00000163082.9	8.145	0.74	2.394	0.000349
CCL5	ENSG00000271503.5	42.22	7.23	2.393	0.000173
HMSD	ENSG00000221887.5	4.71	0.09	2.389	9.58e-06
ATAD2	ENSG00000156802.12	21.81	3.36	2.387	1.92e-17
FCGR3A	ENSG00000203747.9	17.575	2.55	2.387	0.000331
CDC25A	ENSG00000164045.11	5.895	0.32	2.385	3.1e-22
RAPGEFL1	ENSG00000108352.11	47.499	8.29	2.384	0.00205
DHFR	ENSG00000228716.6	26.18	4.22	2.38	1.02e-18
PAK6	ENSG00000137843.11	5.765	0.3	2.38	5.12e-05
FA2H	ENSG00000103089.8	5.234	0.2	2.377	0.000468
RBP1	ENSG00000114115.9	192.978	36.339	2.377	0.000933
NQO1	ENSG00000181019.12	113.42	21.06	2.375	0.000243
IFI6	ENSG00000126709.14	331.427	63.188	2.373	0.00018
TMEM132A	ENSG00000006118.14	39.87	6.92	2.367	1.33e-10
ST6GALNAC2	ENSG00000070731.9	34.9	5.96	2.367	2.67e-05
APOC4-APOC2	ENSG00000224916.8	5.749	0.31	2.365	0.000229
WDR76	ENSG00000092470.11	17.585	2.61	2.364	2.62e-19
FAM83B	ENSG00000168143.8	4.815	0.13	2.363	0.000208
HENMT1	ENSG00000162639.15	19.315	2.96	2.359	9.07e-15
KCNN4	ENSG00000104783.11	21.675	3.43	2.356	0.00703
CTB-63M22.1	ENSG00000229119.3	165.575	31.569	2.355	4.23e-05
IRX5	ENSG00000176842.14	6.505	0.47	2.352	8.87e-05
GJB4	ENSG00000189433.5	4.355	0.05	2.35	2.09e-05
BCL11A	ENSG00000119866.20	13.055	1.76	2.348	0.000136
CDS1	ENSG00000163624.5	10.76	1.31	2.348	1.87e-10
FANCD2	ENSG00000144554.10	16.4	2.42	2.347	1.65e-18
LHX2	ENSG00000106689.10	4.085	0	2.346	1.18e-06
ZC3H12A	ENSG00000163874.8	24.73	4.06	2.346	0.000265
CTSS	ENSG00000163131.10	49.244	8.89	2.345	3.63e-05
MARVELD2	ENSG00000152939.14	7.105	0.6	2.341	1.04e-16
RPL39L	ENSG00000163923.9	60.304	11.11	2.34	7.08e-08
CDCA4	ENSG00000170779.10	34.184	5.97	2.336	3.95e-19
DUOX2	ENSG00000140279.12	5.705	0.33	2.334	0.00787
HIST1H2BJ	ENSG00000124635.8	12	1.58	2.333	0.000242
ZIC2	ENSG00000043355.10	4.02	0	2.328	2.32e-06
DIAPH3	ENSG00000139734.17	4.22	0.04	2.327	3.37e-15
EZR	ENSG00000092820.17	183.285	35.74	2.327	4.05e-14
NUP62CL	ENSG00000198088.10	5.745	0.35	2.321	8.86e-07
CENPH	ENSG00000153044.9	23.1	3.83	2.319	1.06e-21
DENND2D	ENSG00000162777.16	34.95	6.21	2.318	8.75e-20
CTD-2619J13.13	ENSG00000268307.1	4.93	0.19	2.317	0.0089
AL450992.2	ENSG00000234614.1	6.06	0.42	2.314	1.35e-05
PSMB9	ENSG00000240065.7	165.782	32.549	2.314	1.06e-05
CDC7	ENSG00000097046.12	12.095	1.65	2.305	2.45e-16
LRRC8E	ENSG00000171017.10	6.365	0.49	2.305	9.49e-10
C1orf233	ENSG00000228594.3	8.425	0.91	2.303	8.51e-10
KCNS1	ENSG00000124134.8	4.33	0.08	2.303	7.21e-05
BRI3BP	ENSG00000184992.10	10.265	1.29	2.298	1.06e-18
GBP5	ENSG00000154451.14	12.449	1.74	2.295	0.000263
ZDHHC12	ENSG00000160446.18	76.457	14.78	2.295	5.65e-32
CSTB	ENSG00000160213.5	303.698	61.129	2.294	0.000248
TRIM16	ENSG00000221926.11	48.11	9.04	2.29	5.28e-05
CCNE2	ENSG00000175305.16	9.045	1.06	2.286	6.33e-09
OTX1	ENSG00000115507.9	3.975	0.02	2.286	2.88e-14
RP11-58O9.2	ENSG00000279806.1	4.17	0.06	2.286	0.000169
RASEF	ENSG00000165105.9	5.175	0.27	2.282	9.35e-06
AL158801.1	ENSG00000279392.1	5.02	0.24	2.279	3.49e-13
LIPH	ENSG00000163898.9	4.485	0.13	2.279	0.000152
MUC1	ENSG00000185499.16	245.349	49.841	2.277	0.0093
CH17-360D5.3	ENSG00000273760.1	3.845	0	2.276	0.00253
SYK	ENSG00000165025.14	16.975	2.72	2.273	3.41e-09
STON2	ENSG00000140022.9	9.82	1.24	2.272	3.31e-06
TXNDC17	ENSG00000129235.10	258.066	52.72	2.27	3.48e-15
HIST1H2BH	ENSG00000275713.1	5.165	0.28	2.268	1.07e-09
WDR62	ENSG00000075702.16	6.025	0.46	2.267	5.28e-15
PTPN6	ENSG00000111679.16	51.39	9.9	2.265	1.7e-23
KIF18A	ENSG00000121621.6	4.665	0.18	2.263	1.7e-20
FOXD1-AS1	ENSG00000247993.2	9.115	1.11	2.261	6.4e-06
CHAF1A	ENSG00000167670.15	26.98	4.84	2.26	1.04e-19
RASSF7	ENSG00000099849.14	36.876	6.91	2.26	9.4e-09
TMEM79	ENSG00000163472.18	26.943	4.85	2.256	0.00245
DAPP1	ENSG00000070190.12	8.48	0.99	2.252	0.000364
STX19	ENSG00000178750.2	4.715	0.2	2.252	3.66e-05
ARHGEF35	ENSG00000213214.4	12.685	1.88	2.248	0.000282
PSD4	ENSG00000125637.15	18.275	3.06	2.247	2.38e-14
PARPBP	ENSG00000185480.11	8.78	1.06	2.247	4.79e-18
ITGB4	ENSG00000132470.13	239.137	49.61	2.246	2.37e-07
BRIP1	ENSG00000136492.8	4.87	0.24	2.243	6.17e-23
CD3D	ENSG00000167286.9	12.495	1.86	2.238	3.66e-05
CKS1B	ENSG00000173207.12	227.125	47.471	2.235	2.99e-23
IDH2	ENSG00000182054.9	168.563	35.031	2.235	2.92e-17
RP11-452I5.2	ENSG00000266036.1	8.865	1.1	2.232	3.22e-06
HLA-DRB6	ENSG00000229391.7	13.45	2.08	2.23	0.00176
RPS6KA1	ENSG00000117676.13	38.175	7.36	2.228	3.72e-25
CTA-384D8.31	ENSG00000226738.1	3.665	0	2.222	0.00212
IER3	ENSG00000137331.11	111.596	23.131	2.222	0.000336
MMP3	ENSG00000149968.11	3.98	0.07	2.219	2.71e-05
RUNX3	ENSG00000020633.18	11.425	1.67	2.218	9.41e-07
IL4I1	ENSG00000104951.15	7.17	0.76	2.215	1.34e-08
FCGR1A	ENSG00000150337.13	10.33	1.44	2.215	0.000397
RP11-545E17.3	ENSG00000223478.1	10.555	1.49	2.214	1.02e-13
PGD	ENSG00000142657.20	160.652	33.871	2.213	1.51e-08
ITGA2	ENSG00000164171.10	11.195	1.63	2.213	9.81e-05
HMGN1P36	ENSG00000235734.4	3.625	0	2.209	3.51e-14
NUDT1	ENSG00000106268.15	81.585	16.87	2.208	1.61e-21
SNRPGP2	ENSG00000264350.1	27.925	5.27	2.206	1.13e-18
ENO1	ENSG00000074800.13	1492.48	323.068	2.204	1.03e-15
DGAT2	ENSG00000062282.14	6.735	0.68	2.203	0.000103
RBBP8NL	ENSG00000130701.3	3.695	0.02	2.203	3.95e-07
TRIM59	ENSG00000213186.7	7.42	0.83	2.202	2.65e-10
LGALS9	ENSG00000168961.16	83.383	17.37	2.2	0.000119
ADAM8	ENSG00000151651.15	19.189	3.41	2.195	0.000194
CORO2A	ENSG00000106789.12	11.445	1.72	2.194	7.07e-11
SDS	ENSG00000135094.10	4.625	0.23	2.193	4.62e-11
GINS3	ENSG00000181938.13	14.29	2.35	2.19	3.74e-14
UBALD2	ENSG00000185262.8	109.987	23.321	2.19	1.81e-17
RN7SL1	ENSG00000276168.1	367.868	79.87	2.189	1.01e-06
MOCOS	ENSG00000075643.5	7.245	0.81	2.188	2.24e-08
NCAPG2	ENSG00000146918.19	20.185	3.65	2.188	7.54e-14
GPRIN1	ENSG00000169258.6	4.515	0.21	2.188	1.86e-16
CTD-2510F5.4	ENSG00000265415.1	3.555	0	2.187	4.74e-10
RNF43	ENSG00000108375.12	6.83	0.72	2.187	1.06e-07
FAM83G	ENSG00000188522.14	13.65	2.22	2.186	5.09e-07
RP11-360L9.7	ENSG00000253174.2	4.87	0.29	2.186	1.5e-15
STYK1	ENSG00000060140.8	4.775	0.27	2.185	2.06e-09
IL22RA1	ENSG00000142677.3	4.31	0.17	2.182	2.89e-05
OSBPL3	ENSG00000070882.12	13.185	2.13	2.18	1.29e-07
RP11-424C20.2	ENSG00000256663.1	3.845	0.07	2.179	1.68e-09
GSTO2	ENSG00000065621.14	20.06	3.67	2.173	5.28e-06
RP6-65G23.3	ENSG00000259153.1	5.02	0.34	2.167	9.1e-08
GINS4	ENSG00000147536.11	7.075	0.8	2.165	1.53e-09
TAP1	ENSG00000168394.10	127.68	27.729	2.163	3.65e-06
BRCA1	ENSG00000012048.19	11.365	1.77	2.158	1.1e-17
PAFAH1B3	ENSG00000079462.7	92.564	19.981	2.157	2.48e-18
PTAFR	ENSG00000169403.11	8.23	1.07	2.157	3.07e-07
STAT1	ENSG00000115415.18	103.597	22.57	2.15	8.58e-06
H2AFX	ENSG00000188486.3	66.944	14.32	2.149	3.19e-15
C17orf53	ENSG00000125319.14	7.31	0.88	2.144	5.38e-26
EFNA3	ENSG00000143590.13	14.89	2.61	2.138	0.000411
PPAP2C	ENSG00000141934.9	102.057	22.409	2.138	1.23e-09
CTA-384D8.36	ENSG00000272821.1	25.795	5.12	2.13	1.18e-08
POLE2	ENSG00000100479.12	17.4	3.21	2.128	1.44e-23
CCL3	ENSG00000277632.1	9.525	1.41	2.127	1.71e-06
IFI44	ENSG00000137965.10	66.673	14.51	2.125	0.000759
MX1	ENSG00000157601.13	82.959	18.301	2.121	0.00597
THOC3	ENSG00000051596.9	88.858	19.67	2.12	2.07e-18
HLA-DQB2	ENSG00000232629.8	8.304	1.14	2.12	0.000211
LYPD6B	ENSG00000150556.16	7.86	1.04	2.119	0.00387
PLEKHN1	ENSG00000187583.10	4.995	0.38	2.119	0.00856
EPPK1	ENSG00000261150.2	4.28	0.22	2.114	1.1e-05
CRNDE	ENSG00000245694.8	33.115	6.89	2.112	0.000653
KIAA1524	ENSG00000163507.13	9.324	1.39	2.111	3.06e-13
RP11-73M18.2	ENSG00000256500.5	3.315	0	2.109	0.000115
TCF19	ENSG00000137310.11	32.29	6.72	2.108	3.27e-12
TUFT1	ENSG00000143367.15	20.69	4.03	2.108	9.92e-07
CXCL16	ENSG00000161921.14	65.305	14.39	2.107	4.03e-10
TMEM54	ENSG00000121900.18	175.764	40.24	2.1	1.36e-09
RP11-800A3.4	ENSG00000260401.1	4.83	0.36	2.1	0.00148
APOL1	ENSG00000100342.20	144.366	33.011	2.096	5.61e-05
ERBB3	ENSG00000065361.14	44.62	9.68	2.095	1.57e-11
MMP11	ENSG00000099953.9	59.643	13.21	2.093	0.000449
FOXD1	ENSG00000251493.3	6.755	0.82	2.091	2.44e-06
DSN1	ENSG00000149636.15	26.205	5.39	2.09	1.82e-20
TONSL	ENSG00000160949.16	10.785	1.77	2.089	5.33e-18
RTKN2	ENSG00000182010.10	4.59	0.32	2.082	5.33e-11
RAB3IP	ENSG00000127328.21	22.83	4.65	2.077	3.17e-14
MINOS1-NBL1	ENSG00000270136.5	6.595	0.8	2.077	3.44e-21
KIF22	ENSG00000079616.12	78.49	17.859	2.075	2.49e-22
KYNU	ENSG00000115919.14	10.8	1.8	2.075	0.00228
USP18	ENSG00000184979.9	14.66	2.72	2.074	8.74e-09
RP3-406A7.7	ENSG00000260418.1	6.285	0.73	2.074	1.42e-06
GALE	ENSG00000117308.14	65.235	14.79	2.069	1.75e-09
C10orf35	ENSG00000171224.8	13.47	2.45	2.068	8.17e-16
P2RY2	ENSG00000175591.11	6.875	0.88	2.067	4.83e-05
TMEM265	ENSG00000281991.1	41.41	9.14	2.064	4.18e-09
SLC52A3	ENSG00000101276.14	7.349	1	2.062	5.69e-07
NUDT8	ENSG00000167799.9	28.909	6.18	2.059	4.46e-07
UBE2SP1	ENSG00000233966.1	5.579	0.58	2.058	8.19e-11
APOBEC3A	ENSG00000128383.12	4.699	0.37	2.056	0.00738
BOLA2B	ENSG00000169627.7	158.88	37.46	2.056	1.06e-21
HIST1H3H	ENSG00000278828.1	5.695	0.61	2.056	2.82e-07
CD47	ENSG00000196776.14	132	31.01	2.055	9.85e-12
FAM72C	ENSG00000263513.5	3.52	0.09	2.052	1.54e-13
HOOK1	ENSG00000134709.10	8.7	1.34	2.051	8.14e-06
MIS18A	ENSG00000159055.3	23.659	4.95	2.051	3.22e-23
SLC12A8	ENSG00000221955.10	7.24	0.99	2.05	6.35e-06
SNRPD1	ENSG00000167088.10	150.863	35.809	2.045	4.6e-29
RAP2B	ENSG00000181467.3	26.82	5.74	2.045	3.36e-07
FAM103A2P	ENSG00000235272.1	10.47	1.79	2.039	5.91e-09
APOC2	ENSG00000234906.8	4.79	0.41	2.038	0.000383
BID	ENSG00000015475.18	35.73	7.95	2.037	3.46e-17
RP13-608F4.5	ENSG00000278603.1	35.22	7.84	2.035	9.2e-07
TBC1D2	ENSG00000095383.19	27.406	5.94	2.033	9.28e-06
GPSM2	ENSG00000121957.12	28.09	6.11	2.033	1.44e-09
ANXA1	ENSG00000135046.13	648.426	158.319	2.027	0.00481
RPL37P6	ENSG00000241431.1	3.075	0	2.027	2.02e-07
ZNF385A	ENSG00000161642.17	60.566	14.12	2.026	0.00142
PAX9	ENSG00000198807.12	4.255	0.29	2.026	0.00713
MIR4435-2HG	ENSG00000172965.14	63.899	14.95	2.025	2.89e-11
PTPN3	ENSG00000070159.13	12.45	2.31	2.023	6.86e-10
SLC16A3	ENSG00000141526.14	89.719	21.33	2.022	6.71e-08
LPAR5	ENSG00000184574.9	5.775	0.67	2.02	2.79e-06
LYZ	ENSG00000090382.6	55.295	12.89	2.019	0.0068
SEZ6L2	ENSG00000174938.14	12.81	2.41	2.018	0.00359
CAPG	ENSG00000042493.15	390.6	95.722	2.017	4.24e-14
ACPP	ENSG00000014257.15	4.54	0.37	2.016	0.000224
KNSTRN	ENSG00000128944.13	23.625	5.09	2.016	1.36e-17
SLFN13	ENSG00000154760.13	17.015	3.47	2.011	0.00348
EPB41L4B	ENSG00000095203.14	4.195	0.29	2.01	0.000633
NKG7	ENSG00000105374.9	17.105	3.5	2.008	0.00328
RCC2	ENSG00000179051.13	102.643	24.76	2.008	1.1e-19
EDARADD	ENSG00000186197.12	4.26	0.31	2.005	7.78e-06
KIF14	ENSG00000118193.11	3.255	0.06	2.005	1.91e-14
NME1	ENSG00000239672.7	170.088	41.729	2.001	1.95e-24
PRKCZ	ENSG00000067606.15	21.96	4.74	2	3.71e-17
SH3BP1	ENSG00000100092.20	28.919	6.48	2	2.87e-08
RP11-284F21.10	ENSG00000272405.1	3.84	0.21	2	0.00163

## Sheet: GSE223804
GeneID	padj	pvalue	lfcSE	stat	log2FoldChange	baseMean	Symbol	Description
23213	0.00169	2.31e-06	1.085	4.72384	5.12504	64.64	SULF1	sulfatase 1
3502	0.0104	2.5e-05	1.158	4.21458	4.88185	631.34	IGHG3	immunoglobulin heavy constant gamma 3 (G3m marker)
7805	0.0144	7.12e-05	0.55	3.9723	2.18583	89.29	LAPTM5	lysosomal protein transmembrane 5
2212	0.0144	7.88e-05	0.693	3.94812	2.73758	43.6	FCGR2A	Fc gamma receptor IIa
5552	0.0144	6.18e-05	0.673	4.00564	2.69632	47.76	SRGN	serglycin
8728	0.0148	8.88e-05	0.756	3.91938	2.96437	29.26	ADAM19	ADAM metallopeptidase domain 19
105376794	0.0154	0.000102	0.577	3.88536	2.24013	21.92	LOC105376794
219972	0.0156	0.000105	0.612	3.87862	2.37463	66.08	MPEG1	macrophage expressed 1
3505	0.0166	0.000119	1.253	3.84745	4.82068	333.88	IGHGP	immunoglobulin heavy constant gamma P (non-functional)
10437	0.0175	0.000134	0.879	3.81898	3.35695	62.88	IFI30	IFI30 lysosomal thiol reductase
3659	0.0189	0.000149	0.629	3.7926	2.38688	73.58	IRF1	interferon regulatory factor 1
5293	0.0198	0.000163	0.646	3.77074	2.43662	22.24	PIK3CD	phosphatidylinositol-4,5-bisphosphate 3-kinase catalytic subunit delta
2919	0.0226	0.000206	1.103	3.71146	4.09368	58.15	CXCL1	C-X-C motif chemokine ligand 1
51191	0.0229	0.000223	0.867	3.69167	3.20191	20.73	HERC5	HECT and RLD domain containing E3 ubiquitin protein ligase 5
715	0.025	0.000263	0.626	3.64972	2.28367	211.72	C1R	complement C1r
348	0.0254	0.000282	0.987	3.63093	3.58318	33.11	APOE	apolipoprotein E
57705	0.0261	0.000303	0.668	3.61248	2.41247	37.74	WDFY4	WDFY family member 4
3500	0.0262	0.000314	1.12	3.60352	4.0359	3280.22	IGHG1	immunoglobulin heavy constant gamma 1 (G1m marker)
3383	0.0262	0.000313	0.732	3.60412	2.63828	52.51	ICAM1	intercellular adhesion molecule 1
4283	0.027	0.000336	1.347	3.58552	4.82812	35.77	CXCL9	C-X-C motif chemokine ligand 9
3071	0.027	0.000335	0.627	3.58639	2.24791	55.56	NCKAP1L	NCK associated protein 1 like
27128	0.027	0.000336	0.937	3.58585	3.35974	18.64	CYTH4	cytohesin 4
9447	0.0288	0.00037	1.944	3.56077	6.92211	26.24	AIM2	absent in melanoma 2
10388	0.0288	0.000375	0.961	3.55713	3.41816	72.34	SYCP2	synaptonemal complex protein 2
3587	0.029	0.00038	0.668	3.55363	2.37497	26.57	IL10RA	interleukin 10 receptor subunit alpha
3575	0.0309	0.000437	0.728	3.51696	2.56196	63.49	IL7R	interleukin 7 receptor
2870	0.0309	0.000433	0.584	3.51909	2.05555	25.63	GRK6	G protein-coupled receptor kinase 6
5698	0.0309	0.000454	1.022	3.50631	3.58336	28.23	PSMB9	proteasome 20S subunit beta 9
80727	0.0309	0.000448	0.649	3.50983	2.27723	26.66	TTYH3	tweety family member 3
150365	0.0309	0.000421	1.445	3.52671	5.09698	41.9	MEI1	meiotic double-stranded break formation protein 1
10225	0.034	0.000554	0.649	3.4531	2.24111	27.54	CD96	CD96 molecule
9746	0.034	0.000544	0.777	3.4583	2.68658	44.28	CLSTN3	calsyntenin 3
3123	0.034	0.000558	0.709	3.45118	2.44695	147.62	HLA-DRB1	major histocompatibility complex, class II, DR beta 1
54440	0.0342	0.000569	0.697	3.4459	2.40334	20.47	SASH3	SAM and SH3 domain containing 3
7133	0.0344	0.000582	0.591	3.44	2.03221	29.29	TNFRSF1B	TNF receptor superfamily member 1B
3683	0.0352	0.000607	0.69	3.42834	2.3644	34.16	ITGAL	integrin subunit alpha L
2214	0.0363	0.000642	1.185	3.41338	4.04549	25.93	FCGR3A	Fc gamma receptor IIIa
629	0.0363	0.000635	0.849	3.41631	2.90141	133.52	CFB	complement factor B
115362	0.0364	0.000647	1.073	3.41106	3.65891	69.94	GBP5	guanylate binding protein 5
23157	0.0383	0.000698	0.594	3.39036	2.01419	49.64	SEPTIN6	septin 6
10964	0.0415	0.00079	1.009	3.3563	3.38596	93.44	IFI44L	interferon induced protein 44 like
6696	0.0421	0.000816	1.419	3.34735	4.75038	68.94	SPP1	secreted phosphoprotein 1
3576	0.0422	0.000833	1.603	3.34167	5.35604	21.47	CXCL8	C-X-C motif chemokine ligand 8
7305	0.0429	0.000857	0.886	3.33357	2.95415	23.28	TYROBP	transmembrane immune signaling adaptor TYROBP
22806	0.0454	0.000923	0.607	3.31313	2.01188	58.22	IKZF3	IKAROS family zinc finger 3
3627	0.0456	0.000931	1.831	3.31051	6.0626	34.86	CXCL10	C-X-C motif chemokine ligand 10
12	0.0484	0.00102	1.484	3.2863	4.87638	35.68	SERPINA3	serpin family A member 3
3134	0.0496	0.00108	0.832	3.26963	2.71956	75.28	HLA-F	major histocompatibility complex, class I, F
1001	0.0496	0.00109	1.251	3.26746	4.08793	165.9	CDH3	cadherin 3
28796	0.0496	0.00107	1.293	3.27056	4.22764	67.29	IGLV3-21	immunoglobulin lambda variable 3-21
28638	0.0497	0.00111	0.764	3.25999	2.48923	21.55	TRBC2	T cell receptor beta constant 2
4321	0.0497	0.00112	1.814	3.25942	5.91348	31.43	MMP12	matrix metallopeptidase 12
120425	0.0497	0.00112	0.757	3.25875	2.46566	18.91	JAML	junction adhesion molecule like
113730	0.0497	0.0011	1.747	3.26423	5.70194	27.37	KLHDC7B	kelch domain containing 7B
9595	0.0498	0.00114	0.731	3.25449	2.37955	28.11	CYTIP	cytohesin 1 interacting protein
1439	0.0504	0.00116	0.726	3.24836	2.35784	27.74	CSF2RB	colony stimulating factor 2 receptor subunit beta
7097	0.0504	0.00117	0.748	3.2455	2.42821	24.72	TLR2	toll like receptor 2
11151	0.0517	0.00123	0.733	3.23103	2.36888	28	CORO1A	coronin 1A
64129	0.0518	0.00124	0.83	3.229	2.67964	26.33	TINAGL1	tubulointerstitial nephritis antigen like 1
4318	0.0518	0.00125	1.483	3.22781	4.78538	32.21	MMP9	matrix metallopeptidase 9
7412	0.0536	0.00131	1.096	3.21342	3.52188	27.88	VCAM1	vascular cell adhesion molecule 1
3486	0.0569	0.00149	0.734	3.17598	2.33065	165.26	IGFBP3	insulin like growth factor binding protein 3
3620	0.0569	0.0015	1.285	3.17451	4.07852	40.74	IDO1	indoleamine 2,3-dioxygenase 1
4542	0.0596	0.00163	0.69	3.14989	2.17378	24.16	MYO1F	myosin IF
9235	0.0613	0.00169	0.812	3.13927	2.55045	33.6	IL32	interleukin 32
9473	0.0625	0.00178	0.771	3.12417	2.40963	19.35	THEMIS2	thymocyte selection associated family member 2
994	0.0625	0.00179	0.699	3.12347	2.18437	41.68	CDC25B	cell division cycle 25B
1536	0.0625	0.00178	0.649	3.1247	2.02897	86.9	CYBB	cytochrome b-245 beta chain
929	0.0655	0.00192	0.759	3.10286	2.35584	25.33	CD14	CD14 molecule
489	0.0678	0.00202	0.716	3.08797	2.21181	30.65	ATP2A3	ATPase sarcoplasmic/endoplasmic reticulum Ca2+ transporting 3
713	0.0739	0.0023	0.968	3.04828	2.95191	42.02	C1QB	complement C1q B chain
313	0.0741	0.00232	0.785	3.04625	2.39248	31.9	AOAH	acyloxyacyl hydrolase
5918	0.0747	0.00237	1.326	3.03952	4.03114	53.25	RARRES1	retinoic acid receptor responder 1
5880	0.0747	0.00238	0.697	3.03833	2.1172	21.58	RAC2	Rac family small GTPase 2
4585	0.0774	0.00253	0.917	3.01934	2.77023	1293.02	MUC4	mucin 4, cell surface associated
393	0.0805	0.00273	0.744	2.99689	2.22914	28.7	ARHGAP4	Rho GTPase activating protein 4
6404	0.0806	0.00276	0.695	2.99332	2.0797	21.07	SELPLG	selectin P ligand
440823	0.0816	0.00282	0.677	2.98675	2.02228	40.09	MIAT	myocardial infarction associated transcript
9021	0.0836	0.00291	0.99	2.97681	2.94775	28.37	SOCS3	suppressor of cytokine signaling 3
28908	0.0864	0.00307	1.074	2.96102	3.17938	109.67	IGKV4-1	immunoglobulin kappa variable 4-1
710	0.089	0.00322	0.784	2.94549	2.30792	146.3	SERPING1	serpin family G member 1
28388	0.0902	0.00333	1.345	2.93594	3.94834	40.15	IGHV5-51	immunoglobulin heavy variable 5-51
10631	0.0928	0.00362	0.972	2.90977	2.82882	54.6	POSTN	periostin
2335	0.0957	0.00385	0.777	2.88983	2.24677	286.28	FN1	fibronectin 1
6347	0.0961	0.00391	1.223	2.88528	3.52801	23.44	CCL2	C-C motif chemokine ligand 2
10537	0.0985	0.00412	1.397	2.86856	4.00753	26.53	UBD	ubiquitin D
84166	0.0997	0.00437	0.811	2.85013	2.31112	89.5	NLRC5	NLR family CARD domain containing 5
26051	0.0997	0.00436	0.771	2.85073	2.19889	27.43	PPP1R16B	protein phosphatase 1 regulatory subunit 16B
23225	0.101	0.00444	0.839	2.84493	2.38599	103.19	NUP210	nucleoporin 210
83481	0.101	0.00446	1.045	2.84369	2.97255	127.45	EPPK1	epiplakin 1
714	0.101	0.00449	0.939	2.84153	2.66794	39.14	C1QC	complement C1q C chain
3437	0.101	0.00453	0.81	2.83896	2.29815	40.91	IFIT3	interferon induced protein with tetratricopeptide repeats 3
28893	0.103	0.00471	1.084	2.82637	3.06257	88	IGKV1D-39	immunoglobulin kappa variable 1D-39
92291	0.105	0.00496	1.632	2.80942	4.5836	39.35	CAPN13	calpain 13
105375913	0.107	0.00522	0.744	2.79293	2.07915	24.73	LOC105375913	uncharacterized LOC105375913
118788	0.111	0.00553	0.796	2.77458	2.20937	19.08	PIK3AP1	phosphoinositide-3-kinase adaptor protein 1
5327	0.111	0.00556	0.981	2.77287	2.71921	100.72	PLAT	plasminogen activator, tissue type
721	0.112	0.00566	0.77	2.76681	2.13109	37.52	C4B	complement C4B (Chido blood group)
28299	0.113	0.00577	1.01	2.76042	2.78897	109.2	IGKV1-5	immunoglobulin kappa variable 1-5
100287290	0.117	0.0061	0.868	2.74248	2.37975	44.04	LOC100287290	uncharacterized LOC100287290
6566	0.117	0.00618	1.022	2.73834	2.79765	56.02	SLC16A1	solute carrier family 16 member 1
3117	0.117	0.00618	0.843	2.73791	2.3093	35.06	HLA-DQA1	major histocompatibility complex, class II, DQ alpha 1
3687	0.122	0.00652	0.833	2.72033	2.26545	21.87	ITGAX	integrin subunit alpha X
28815	0.123	0.00671	1.061	2.71071	2.87575	96.43	IGLV2-14	immunoglobulin lambda variable 2-14
3514	0.124	0.00686	1.102	2.70354	2.97868	3590.85	IGKC	immunoglobulin kappa constant
28930	0.124	0.00688	1.101	2.70282	2.97642	92.83	IGKV1-39	immunoglobulin kappa variable 1-39
56975	0.124	0.00686	0.783	2.70335	2.1172	19.74	FAM20C	FAM20C golgi associated secretory pathway kinase
3537	0.125	0.00694	1.075	2.69962	2.90192	269.28	IGLC1	immunoglobulin lambda constant 1
3872	0.128	0.00728	1.405	2.68397	3.77026	789.48	KRT17	keratin 17
7045	0.128	0.00737	0.832	2.67968	2.22866	121.15	TGFBI	transforming growth factor beta induced
94240	0.13	0.00765	0.772	2.66729	2.05809	52.81	EPSTI1	epithelial stromal interaction 1
28950	0.133	0.00794	1.171	2.65479	3.10793	68.02	IGKJ1	immunoglobulin kappa joining 1
9246	0.134	0.00809	0.768	2.6483	2.03416	52.62	UBE2L6	ubiquitin conjugating enzyme E2 L6
1591	0.135	0.00819	1.514	2.64404	4.00299	32.45	CYP24A1	cytochrome P450 family 24 subfamily A member 1
26999	0.136	0.00844	0.787	2.63389	2.07346	32.63	CYFIP2	cytoplasmic FMR1 interacting protein 2
28947	0.138	0.00888	1.051	2.61679	2.75139	52.3	IGKJ4	immunoglobulin kappa joining 4
3501	0.144	0.00934	1.085	2.59938	2.81909	696.49	IGHG2	immunoglobulin heavy constant gamma 2 (G2m marker)
3662	0.149	0.00984	0.965	2.58132	2.49025	41.4	IRF4	interferon regulatory factor 4
28914	0.15	0.01	1.199	2.57489	3.08853	91.09	IGKV3-11	immunoglobulin kappa variable 3-11
2568	0.152	0.0103	1.23	2.56405	3.15266	111.89	GABRP	gamma-aminobutyric acid type A receptor subunit pi
1755	0.153	0.0105	2.129	2.55986	5.44884	75.66	DMBT1	deleted in malignant brain tumors 1
28823	0.157	0.011	1.067	2.54397	2.71389	42.27	IGLV1-44	immunoglobulin lambda variable 1-44
100423062	0.157	0.011	1.088	2.54311	2.76686	334.16	IGLL5	immunoglobulin lambda like polypeptide 5
11262	0.159	0.0112	0.797	2.53549	2.02095	22.49	SP140	SP140 nuclear body protein
28475	0.159	0.0114	1.538	2.53161	3.89353	32.67	IGHJ6	immunoglobulin heavy joining 6
3538	0.16	0.0114	1.07	2.52968	2.70552	838.87	IGLC2	immunoglobulin lambda constant 2
28832	0.169	0.0126	1.123	2.49437	2.80032	77.78	IGLJ2	immunoglobulin lambda joining 2
645784	0.17	0.0127	1.029	2.49252	2.56556	30.96	ANKRD36BP2	ankyrin repeat domain 36B pseudogene 2
28941	0.174	0.0132	0.897	2.47884	2.22361	25.69	IGKV1-9	immunoglobulin kappa variable 1-9
3539	0.178	0.0137	1.168	2.46614	2.88168	688.76	IGLC3	immunoglobulin lambda constant 3 (Kern-Oz+ marker)
2537	0.18	0.0138	0.833	2.46218	2.0499	77.91	IFI6	interferon alpha inducible protein 6
1295	0.183	0.0143	1.131	2.44943	2.77014	19.54	COL8A1	collagen type VIII alpha 1 chain
2633	0.184	0.0144	1.009	2.44793	2.4711	127.33	GBP1	guanylate binding protein 1
3691	0.185	0.0147	0.998	2.43867	2.43299	271.11	ITGB4	integrin subunit beta 4
4744	0.192	0.016	1.276	2.40943	3.07517	23.72	NEFH	neurofilament heavy chain
2191	0.194	0.0164	1.197	2.40097	2.87385	26.29	FAP	fibroblast activation protein alpha
3918	0.196	0.0167	1.059	2.39272	2.5346	219.66	LAMC2	laminin subunit gamma 2
79838	0.201	0.0174	1.226	2.37757	2.91572	67.27	TMC5	transmembrane channel like 5
154664	0.201	0.0175	1.293	2.37622	3.07332	105.42	ABCA13	ATP binding cassette subfamily A member 13
8345	0.21	0.0191	0.984	2.34393	2.30724	52.25	H2BC9	H2B clustered histone 9
28896	0.213	0.0196	1.211	2.33449	2.82621	42.35	IGKV1D-33	immunoglobulin kappa variable 1D-33
712	0.215	0.02	0.984	2.32637	2.28963	27.03	C1QA	complement C1q A chain
28933	0.22	0.0209	1.09	2.3105	2.51947	48.13	IGKV1-33	immunoglobulin kappa variable 1-33
4502	0.221	0.021	0.947	2.30769	2.18439	27.01	MT2A	metallothionein 2A
11169	0.227	0.0222	0.946	2.28646	2.16259	32.13	WDHD1	WD repeat and HMG-box DNA binding protein 1
128239	0.228	0.0228	1.19	2.27669	2.70896	61.38	IQGAP3	IQ motif containing GTPase activating protein 3
5450	0.229	0.0231	0.993	2.27124	2.25595	19.97	POU2AF1	POU class 2 homeobox associating factor 1
28938	0.23	0.0235	1.317	2.26563	2.98414	26.25	IGKV1-16	immunoglobulin kappa variable 1-16
3128	0.23	0.0234	1.123	2.26669	2.54525	23.41	HLA-DRB6	major histocompatibility complex, class II, DR beta 6 (pseudogene)
3503	0.231	0.0238	1.207	2.26069	2.72921	478.04	IGHG4	immunoglobulin heavy constant gamma 4 (G4m marker)
28949	0.237	0.025	1.341	2.24127	3.00561	31.63	IGKJ2	immunoglobulin kappa joining 2
4605	0.242	0.0259	1.117	2.22843	2.48968	35.3	MYBL2	MYB proto-oncogene like 2
28813	0.243	0.0261	1.169	2.22509	2.60027	50.26	IGLV2-23	immunoglobulin lambda variable 2-23
101	0.244	0.0263	0.997	2.22172	2.21526	20.35	ADAM8	ADAM metallopeptidase domain 8
2048	0.244	0.0265	0.933	2.21939	2.07117	18.42	EPHB2	EPH receptor B2
28439	0.244	0.0265	1.299	2.21875	2.88191	59.89	IGHV3-30	immunoglobulin heavy variable 3-30
28939	0.247	0.027	1.72	2.21085	3.8034	21.01	IGKV1-13	immunoglobulin kappa variable 1-13
1029	0.25	0.0275	1.37	2.20375	3.01971	29.21	CDKN2A	cyclin dependent kinase inhibitor 2A
28874	0.25	0.0278	1.132	2.20022	2.49147	46.89	IGKV3D-20	immunoglobulin kappa variable 3D-20
28479	0.251	0.028	1.732	2.19684	3.80559	25.49	IGHJ3	immunoglobulin heavy joining 3
10103	0.252	0.0283	1.43	2.19358	3.13662	45.32	TSPAN1	tetraspanin 1
28820	0.256	0.0292	1.028	2.18096	2.24235	23.41	IGLV1-51	immunoglobulin lambda variable 1-51
3119	0.264	0.0307	0.99	2.16158	2.13996	46.77	HLA-DQB1	major histocompatibility complex, class II, DQ beta 1
2252	0.267	0.0314	2.108	2.1524	4.53728	47.77	FGF7	fibroblast growth factor 7
28833	0.272	0.0325	1.219	2.13857	2.60711	24.62	IGLJ1	immunoglobulin lambda joining 1
28913	0.272	0.0326	1.207	2.13699	2.58013	57.01	IGKV3-15	immunoglobulin kappa variable 3-15
28921	0.273	0.0327	1.224	2.13617	2.61471	36.66	IGKV2-28	immunoglobulin kappa variable 2-28
3914	0.273	0.0327	0.948	2.13578	2.02387	126.17	LAMB3	laminin subunit beta 3
333932	0.278	0.0337	1.128	2.12415	2.39705	25.88	H3C15	H3 clustered histone 15
3542	0.28	0.0341	1.111	2.1193	2.35391	24.54	IGLC6	immunoglobulin lambda constant 6
100463488	0.28	0.0341	1.052	2.11881	2.22933	61.98	MTRNR2L10	MT-RNR2 like 10 (pseudogene)
6423	0.285	0.0356	1.149	2.10187	2.41552	30.81	SFRP2	secreted frizzled related protein 2
126961	0.287	0.0363	1.119	2.09305	2.34121	26.8	H3C14	H3 clustered histone 14
28809	0.287	0.0364	1.065	2.09291	2.22922	36.85	IGLV3-1	immunoglobulin lambda variable 3-1
28797	0.29	0.0372	1.337	2.08392	2.78529	42.68	IGLV3-19	immunoglobulin lambda variable 3-19
28883	0.297	0.0391	1.195	2.06332	2.4657	36.88	IGKV2D-28	immunoglobulin kappa variable 2D-28
28912	0.299	0.0394	1.242	2.06029	2.55963	136.77	IGKV3-20	immunoglobulin kappa variable 3-20
1890	0.3	0.0398	1.008	2.05602	2.07233	89.03	TYMP	thymidine phosphorylase
3541	0.3	0.0403	1.208	2.05091	2.47655	18.9	IGLC5	immunoglobulin lambda constant 5 (pseudogene)
8968	0.316	0.0451	1.204	2.00404	2.41214	29.69	H3C7	H3 clustered histone 7
28434	0.32	0.0467	1.23	1.98904	2.4465	45.02	IGHV3-33	immunoglobulin heavy variable 3-33
8355	0.324	0.048	1.093	1.97723	2.16195	18.76	H3C8	H3 clustered histone 8
102723169	0.33	0.0503	1.381	1.95783	2.70323	23.52	IGHV1-69D	immunoglobulin heavy variable 1-69D
28476	0.341	0.0536	1.288	1.92972	2.48523	62.03	IGHJ5	immunoglobulin heavy joining 5
28477	0.348	0.0562	1.319	1.90971	2.51866	61.46	IGHJ4	immunoglobulin heavy joining 4
28444	0.355	0.0587	1.354	1.8903	2.55944	32.88	IGHV3-21	immunoglobulin heavy variable 3-21
7083	0.375	0.0654	1.261	1.84221	2.32338	26.15	TK1	thymidine kinase 1
28831	0.378	0.0663	1.62	1.83613	2.97451	24.89	IGLJ3	immunoglobulin lambda joining 3
28940	0.384	0.0685	1.163	1.82163	2.11786	19.42	IGKV1-12	immunoglobulin kappa variable 1-12
28454	0.417	0.0826	1.568	1.73563	2.72129	23.27	IGHV2-70	immunoglobulin heavy variable 2-70
28875	0.457	0.103	1.25	1.63279	2.04056	26.26	IGKV3D-15	immunoglobulin kappa variable 3D-15
28946	0.464	0.106	1.359	1.61843	2.19949	24.41	IGKJ5	immunoglobulin kappa joining 5
28793	0.485	0.118	1.367	1.56528	2.14049	53.29	IGLV3-25	immunoglobulin lambda variable 3-25
6374	0.498	0.125	2.254	1.53268	3.45404	25.96	CXCL5	C-X-C motif chemokine ligand 5
28423	0.529	0.14	1.651	1.47505	2.43502	19.15	IGHV3-49	immunoglobulin heavy variable 3-49
102723407	0.532	0.143	1.532	1.46446	2.24304	18.46	LOC102723407	immunoglobulin heavy variable 4-38-2-like
28474	0.587	0.18	1.519	1.33945	2.03464	32.1	IGHV1-2	immunoglobulin heavy variable 1-2
7161	NA	0.0288	0.966	2.18663	2.11143	12.52	TP73	tumor protein p73
8718	NA	0.00868	0.789	2.62447	2.07199	11.36	TNFRSF25	TNF receptor superfamily member 25
3604	NA	0.00836	1.672	2.63719	4.40952	4.62	TNFRSF9	TNF receptor superfamily member 9
26232	NA	0.065	1.605	1.8452	2.96237	5.17	FBXO2	F-box protein 2
105376759	NA	0.043	1.274	2.02325	2.57793	6.68	LOC105376759	uncharacterized LOC105376759
101927441	NA	0.0392	1.418	2.06235	2.92414	3.91	EFHD2-AS1	EFHD2 antisense RNA 1
2268	NA	0.0121	1.205	2.51067	3.02615	7.87	FGR	FGR proto-oncogene, Src family tyrosine kinase
1441	NA	0.00472	1.39	2.82533	3.92618	13.63	CSF3R	colony stimulating factor 3 receptor
8438	NA	0.0404	1.077	2.04976	2.20791	13.29	RAD54L	RAD54 like
255738	NA	0.132	1.513	1.50803	2.28213	11.05	PCSK9	proprotein convertase subtilisin/kexin type 9
204962	NA	0.00424	1.847	2.85984	5.28081	8.4	SLC44A5	solute carrier family 44 member 5
22854	NA	0.222	1.669	1.22149	2.03899	11.91	NTNG1	netrin G1
79574	NA	0.341	2.274	0.951502	2.16383	5.05	EPS8L3	EPS8 like 3
1117	NA	0.139	1.888	1.48043	2.79574	5.18	CHI3L2	chitinase 3 like 2
112268235	NA	0.00622	0.878	2.73607	2.40237	13.84	LOC112268235	uncharacterized LOC112268235
79679	NA	0.144	1.656	1.46188	2.42053	13.59	VTCN1	V-set domain containing T cell activation inhibitor 1
653604	NA	0.024	1.328	2.25751	2.99721	7.25	H3C13	H3 clustered histone 13
6274	NA	0.0773	1.362	1.76649	2.40575	4.76	S100A3	S100 calcium binding protein A3
126668	NA	0.048	1.846	1.97737	3.65097	6.65	TDRD10	tudor domain containing 10
83416	NA	0.053	1.283	1.93531	2.48369	13.71	FCRL5	Fc receptor like 5
114836	NA	0.0513	1.253	1.94859	2.44197	6.13	SLAMF6	SLAM family member 6
962	NA	0.00335	1.116	2.93364	3.27282	15.44	CD48	CD48 molecule
2207	NA	0.00242	1.124	3.03332	3.40814	18.16	FCER1G	Fc epsilon receptor Ig
3310	NA	0.0405	1.425	2.04882	2.91882	6.83	HSPA6	heat shock protein family A (Hsp70) member 6
2215	NA	0.0065	1.448	2.72132	3.93988	8.15	FCGR3B	Fc gamma receptor IIIb
2153	NA	0.00344	1.618	2.92565	4.73435	5.81	F5	coagulation factor V
6402	NA	0.00131	1.508	3.21399	4.84596	15.37	SELL	selectin L
6401	NA	0.154	1.434	1.42564	2.04461	7.02	SELE	selectin E
2326	NA	0.0308	1.292	2.16018	2.79125	6.46	FMO1	flavin containing dimethylaniline monoxygenase 1
23057	NA	0.0538	1.059	1.92851	2.04319	5.73	NMNAT2	nicotinamide nucleotide adenylyltransferase 2
1378	NA	0.00903	1.343	2.61099	3.50716	14.44	CR1	complement C3b/C4b receptor 1 (Knops blood group)
50486	NA	0.0132	1.517	2.47959	3.76269	7.26	G0S2	G0/G1 switch 2
388743	NA	0.3	2.596	1.03663	2.69061	3.38	CAPN8	calpain 8
105373117	NA	0.0543	1.045	1.9244	2.01026	7.24	LOC105373117
51127	NA	0.0287	1.114	2.1876	2.43635	9.35	TRIM17	tripartite motif containing 17
1131	NA	0.124	1.723	1.53675	2.64834	4.53	CHRM3	cholinergic receptor muscarinic 3
129607	NA	0.0234	0.933	2.2669	2.1161	14.38	CMPK2	cytidine/uridine monophosphate kinase 2
91543	NA	0.045	1.186	2.00473	2.37846	17.76	RSAD2	radical S-adenosyl methionine domain containing 2
3241	NA	0.00363	0.901	2.9085	2.61994	12.25	HPCAL1	hippocalcin like 1
3797	NA	0.0164	0.98	2.39945	2.35171	9.38	KIF3C	kinesin family member 3C
107985769	NA	0.0176	1.319	2.37297	3.13034	14.31	LOC107985769	uncharacterized LOC107985769
72	NA	0.0769	2.262	1.76901	4.00094	3.41	ACTG2	actin gamma 2, smooth muscle
105374812	NA	0.151	1.417	1.43704	2.0359	5.24	LOC105374812	replaced by ID 105374811
28948	NA	0.0676	1.515	1.8275	2.76937	17.46	IGKJ3	immunoglobulin kappa joining 3
28942	NA	0.0698	1.815	1.81326	3.29174	5.22	IGKV1-8	immunoglobulin kappa variable 1-8
28923	NA	0.00841	1.808	2.63528	4.76446	5.72	IGKV2-24	immunoglobulin kappa variable 2-24
28931	NA	0.112	2.267	1.59093	3.60595	2.66	IGKV1-37	immunoglobulin kappa variable 1-37 (non-functional)
28882	NA	0.182	1.764	1.33503	2.35509	4.38	IGKV2D-29	immunoglobulin kappa variable 2D-29
28902	NA	0.0238	1.768	2.25966	3.9945	13.63	IGKV1D-13	immunoglobulin kappa variable 1D-13
28903	NA	0.0248	1.657	2.24416	3.71901	7.03	IGKV1D-12	immunoglobulin kappa variable 1D-12
28876	NA	0.0198	1.316	2.3307	3.06704	13.64	IGKV3D-11	immunoglobulin kappa variable 3D-11
28904	NA	0.0679	1.182	1.82537	2.15758	9.27	IGKV1D-8	immunoglobulin kappa variable 1D-8
150763	NA	0.161	1.567	1.40299	2.19896	4.11	GPAT2	glycerol-3-phosphate acyltransferase 2, mitochondrial
3553	NA	0.00239	1.491	3.03682	4.52804	12.16	IL1B	interleukin 1 beta
7852	NA	0.00121	0.968	3.23548	3.13038	15.87	CXCR4	C-X-C motif chemokine receptor 4
105373654	NA	0.0223	1.418	2.28453	3.23862	8.63	ARHGAP15-AS1	ARHGAP15 antisense RNA 1
4929	NA	0.0698	1.454	1.81302	2.63635	9.84	NR4A2	nuclear receptor subfamily 4 group A member 2
401022	NA	0.0426	1.284	2.02754	2.60421	5.66	HAGLR	HOXD antisense growth-associated long non-coding RNA
940	NA	0.0487	1.163	1.97145	2.29218	10.33	CD28	CD28 molecule
1493	NA	0.00437	1.6	2.85005	4.56098	5.15	CTLA4	cytotoxic T-lymphocyte associated protein 4
29851	NA	0.0283	1.163	2.19372	2.55075	6.5	ICOS	inducible T cell costimulator
6556	NA	0.0179	1.643	2.36816	3.89031	7.78	SLC11A1	solute carrier family 11 member 1
5270	NA	0.0907	1.192	1.69185	2.01716	14.7	SERPINE2	serpin family E member 2
6364	NA	0.201	1.684	1.27784	2.15237	10.96	CCL20	C-C motif chemokine ligand 20
93010	NA	0.00467	1.62	2.82909	4.58276	5.27	B3GNT7	UDP-GlcNAc:betaGal beta-1,3-N-acetylglucosaminyltransferase 7
1233	NA	0.108	1.283	1.60733	2.06199	5.7	CCR4	C-C motif chemokine receptor 4
54716	NA	0.0496	2.903	1.96345	5.69914	11.21	SLC6A20	solute carrier family 6 member 20
107986082	NA	0.184	2.538	1.32919	3.37313	2.22	LOC107986082	uncharacterized LOC107986082
10663	NA	0.00323	0.769	2.94506	2.26402	11.86	CXCR6	C-X-C motif chemokine receptor 6
1230	NA	0.015	1.056	2.43298	2.56834	9.34	CCR1	C-C motif chemokine receptor 1
105377068	NA	0.181	2.286	1.33895	3.06126	4.33	LINC02009	long intergenic non-protein coding RNA 2009
1951	NA	0.00932	1.648	2.60006	4.28592	13.01	CELSR3	cadherin EGF LAG seven-pass G-type receptor 3
151888	NA	0.0348	1.225	2.1107	2.58504	5.8	BTLA	B and T lymphocyte associated
941	NA	0.0558	1.219	1.91249	2.33227	4.76	CD80	CD80 molecule
942	NA	0.00538	1.042	2.7833	2.90019	10.43	CD86	CD86 molecule
111	NA	0.0645	1.118	1.84892	2.06765	5.83	ADCY5	adenylate cyclase 5
56667	NA	0.203	2.412	1.27384	3.07308	1.86	MUC13	mucin 13, cell surface associated
50512	NA	0.0282	0.993	2.19476	2.17937	13.08	PODXL2	podocalyxin like 2
166348	NA	0.0615	1.628	1.86993	3.04441	10.32	KBTBD12	kelch repeat and BTB domain containing 12
64084	NA	0.043	1.244	2.02345	2.5174	11.85	CLSTN2	calsyntenin 2
112268457	NA	0.00465	1.628	2.83014	4.60832	12.78	LOC112268457
151790	NA	0.068	1.706	1.8252	3.11323	4.71	WDR49	WD repeat domain 49
79929	NA	0.0189	1.672	2.34716	3.92423	3.16	MAP6D1	MAP6 domain containing 1
131578	NA	0.127	1.682	1.52499	2.5644	7.15	LRRC15	leucine rich repeat containing 15
200931	NA	0.048	1.585	1.97745	3.13484	4.64	SLC51A	solute carrier family 51 subunit alpha
107986031	NA	0.0199	0.989	2.32788	2.3014	7.8	LOC107986031	uncharacterized LOC107986031
4241	NA	0.0578	1.119	1.89694	2.12284	15.73	MELTF	melanotransferrin
285498	NA	0.021	1.188	2.30814	2.74248	11.49	RNF212	ring finger protein 212
952	NA	0.00165	1.318	3.1467	4.1489	16.15	CD38	CD38 molecule
6649	NA	0.0786	1.158	1.75904	2.03772	10.26	SOD3	superoxide dismutase 3
81793	NA	0.108	1.253	1.60932	2.01599	6.82	TLR10	toll like receptor 10
80008	NA	0.0515	1.351	1.94693	2.62934	5.75	TMEM156	transmembrane protein 156
7345	NA	0.106	1.468	1.61471	2.37065	8.56	UCHL1	ubiquitin C-terminal hydrolase L1
6372	NA	0.0701	2.01	1.81097	3.64052	6.47	CXCL6	C-X-C motif chemokine ligand 6
2921	NA	0.0407	1.687	2.04609	3.45123	5.7	CXCL3	C-X-C motif chemokine ligand 3
2920	NA	0.0208	1.501	2.31174	3.46995	6.89	CXCL2	C-X-C motif chemokine ligand 2
6373	NA	0.0841	3.256	1.72739	5.62399	10.65	CXCL11	C-X-C motif chemokine ligand 11
10563	NA	0.016	1.924	2.40936	4.6361	5.37	CXCL13	C-X-C motif chemokine ligand 13
56978	NA	0.129	1.425	1.51832	2.16331	4.16	PRDM8	PR/SET domain 8
125	NA	0.0277	2.082	2.20152	4.58364	5.21	ADH1B	alcohol dehydrogenase 1B (class I), beta polypeptide
79931	NA	0.0148	1.42	2.43675	3.46029	13.65	TNIP3	TNFAIP3 interacting protein 3
105377478	NA	0.395	2.789	0.849706	2.36989	2.71	LOC105377478	replaced by ID 121009648
102723766	NA	0.0184	1.652	2.35773	3.89418	3.16	LINC02362	long intergenic non-protein coding RNA 2362
27295	NA	0.122	1.612	1.54796	2.49582	4.94	PDLIM3	PDZ and LIM domain 3
153572	NA	0.0596	2.13	1.88386	4.01293	3.42	IRX2	iroquois homeobox 2
107986408	NA	0.0468	1.484	1.98833	2.95045	4.21	LINC02100	long intergenic non-protein coding RNA 2100
202151	NA	0.0447	1.9	2.00779	3.81471	3.11	RANBP3L	RAN binding protein 3 like
730	NA	0.273	1.975	1.09572	2.16445	6.04	C7	complement C7
345557	NA	0.23	2.118	1.20106	2.54433	3.11	PLCXD3	phosphatidylinositol specific phospholipase C X domain containing 3
100132356	NA	0.0284	0.925	2.19239	2.0282	6.37	LOC100132356	uncharacterized LOC100132356
4064	NA	0.0152	1.18	2.42848	2.86578	9.76	CD180	CD180 molecule
105379025	NA	0.289	2.047	1.06031	2.17028	5.27	LOC105379025	uncharacterized LOC105379025
102723444	NA	0.0707	1.146	1.80715	2.0704	5.63	LOC102723444	uncharacterized LOC102723444
115123	NA	0.0435	1.075	2.01895	2.17023	6.3	MARCHF3	membrane associated ring-CH-type finger 3
441108	NA	0.111	1.319	1.59191	2.10015	3.9	IRF1-AS1	IRF1 antisense RNA 1
84418	NA	0.0185	0.923	2.35539	2.17322	13.36	CYSTM1	cysteine rich transmembrane module containing 1
84868	NA	0.01	1.076	2.57555	2.77097	10.82	HAVCR2	hepatitis A virus cellular receptor 2
100131897	NA	0.0203	1.113	2.32015	2.58317	8.29	INSYN2B	inhibitory synaptic factor family member 2B
114787	NA	0.0194	1.843	2.33811	4.30959	4.26	GPRIN1	G protein regulated inducer of neurite outgrowth 1
3101	NA	0.0277	1.431	2.20207	3.15165	4.75	HK3	hexokinase 3
105374925	NA	0.0339	1.563	2.12174	3.31594	5.44	LOC105374925	uncharacterized LOC105374925
105374981	NA	0.0322	1.509	2.14239	3.23285	5.12	LOC105374981	uncharacterized LOC105374981
30834	NA	0.0332	0.999	2.1291	2.12797	6.7	POLR1H	RNA polymerase I subunit H
11074	NA	0.0461	2.247	1.99424	4.48101	4.81	TRIM31	tripartite motif containing 31
4277	NA	0.0424	1.095	2.0291	2.22244	8.2	MICB	MHC class I polypeptide-related sequence B
4050	NA	0.0573	1.442	1.90081	2.74184	6.23	LTB	lymphotoxin beta
7940	NA	0.00882	1.751	2.61876	4.5853	5.2	LST1	leukocyte specific transcript 1
199	NA	0.00268	1.46	3.00252	4.38313	11.2	AIF1	allograft inflammatory factor 1
58496	NA	0.0214	1.133	2.30164	2.60745	6.69	LY6G5B	lymphocyte antigen 6 family member G5B
106480429	NA	0.0862	1.259	1.71581	2.15993	7.38	HLA-DQB1-AS1	HLA-DQB1 antisense RNA 1
51513	NA	0.107	1.278	1.61032	2.0574	8.65	ETV7	ETS variant transcription factor 7
57699	NA	0.0723	1.341	1.79717	2.40961	8.82	CPNE5	copine 5
221476	NA	0.123	2.188	1.54081	3.37149	8.6	PI16	peptidase inhibitor 16
54210	NA	0.0172	1.763	2.38167	4.19914	3.94	TREM1	triggering receptor expressed on myeloid cells 1
7941	NA	0.0202	1.119	2.32343	2.60084	11.97	PLA2G7	phospholipase A2 group VII
647190	NA	0.0155	0.966	2.42142	2.33871	7.24	RPS16P5	ribosomal protein S16 pseudogene 5
1268	NA	0.0929	1.65	1.68051	2.77365	5.99	CNR1	cannabinoid receptor 1
60468	NA	0.0288	0.941	2.1856	2.05766	18.24	BACH2	BTB domain and CNC homolog 2
84553	NA	0.0414	1.581	2.03912	3.22375	8.13	FAXC	failed axon connections homolog, metaxin like GST domain containing
619208	NA	0.131	1.444	1.5112	2.1829	4.13	FAM229B	family with sequence similarity 229 member B
254228	NA	0.273	1.965	1.09576	2.15347	2.37	CALHM5	calcium homeostasis modulator family member 5
105377992	NA	0.0992	2.135	1.64862	3.51939	2.39	LOC105377992	uncharacterized LOC105377992
8876	NA	0.0248	1.266	2.24461	2.84192	6.54	VNN1	vanin 1
8875	NA	0.0602	1.152	1.8792	2.16505	7.88	VNN2	vanin 2
2070	NA	0.0905	2.086	1.69253	3.53106	6.05	EYA4	EYA transcriptional coactivator and phosphatase 4
167838	NA	0.0371	1.328	2.08494	2.76971	6.3	TXLNB	taxilin beta
10981	NA	0.0812	1.153	1.7435	2.01084	5.4	RAB32	RAB32, member RAS oncogene family
105378085	NA	0.02	1.885	2.32688	4.3861	4.49	LOC105378085	uncharacterized LOC105378085
9586	NA	0.0284	0.93	2.19221	2.03909	17.22	CREB5	cAMP responsive element binding protein 5
3624	NA	0.00427	1.002	2.85727	2.86419	15.75	INHBA	inhibin subunit beta A
64005	NA	0.00503	0.716	2.80488	2.00844	16.89	MYO1G	myosin IG
107986798	NA	0.109	1.507	1.60394	2.41646	6.54	LOC107986798
7462	NA	0.00908	0.813	2.60918	2.1207	11.19	LAT2	linker for activation of T cells family member 2
5166	NA	0.0505	1.351	1.95556	2.64138	10.25	PDK4	pyruvate dehydrogenase kinase 4
5054	NA	0.00897	1.578	2.61322	4.12261	15.08	SERPINE1	serpin family E member 1
22797	NA	0.00586	0.866	2.75545	2.38507	13.09	TFEC	transcription factor EC
7472	NA	0.0731	1.696	1.79244	3.0392	7.16	WNT2	Wnt family member 2
4232	NA	0.0149	0.989	2.43389	2.40757	17.28	MEST	mesoderm specific transcript
6916	NA	0.0123	0.89	2.50234	2.2265	10.67	TBXAS1	thromboxane A synthase 1
28639	NA	0.017	0.901	2.38598	2.15039	11.13	TRBC1	T cell receptor beta constant 1
168537	NA	0.00693	0.796	2.70017	2.14902	15.12	GIMAP7	GTPase, IMAP family member 7
7516	NA	0.0294	1.03	2.17826	2.24254	9.58	XRCC2	X-ray repair cross complementing 2
4481	NA	0.00296	1.123	2.97228	3.33706	17.3	MSR1	macrophage scavenger receptor 1
9046	NA	0.00749	1.63	2.67429	4.35845	4.46	DOK2	docking protein 2
27299	NA	0.0278	1.773	2.19958	3.8992	10.49	ADAMDEC1	ADAM like decysin 1
56154	NA	0.163	1.651	1.39377	2.30043	6.27	TEX15	testis expressed 15, meiosis and synapsis associated
286	NA	0.04	1.344	2.05414	2.75985	6.1	ANK1	ankyrin 1
389668	NA	0.0186	1.713	2.35375	4.03095	3.48	XKR9	XK related 9
2138	NA	0.139	1.458	1.47784	2.15457	11.71	EYA1	EYA transcriptional coactivator and phosphatase 1
112935892	NA	0.0103	1.244	2.56392	3.19048	10.14	LINC02605	long intergenic non-protein coding RNA 2605
115908	NA	0.0284	1.096	2.19179	2.40147	7.37	CTHRC1	collagen triple helix repeat containing 1
284	NA	0.138	1.473	1.4819	2.18214	5.55	ANGPT1	angiopoietin 1
3037	NA	0.0298	1.69	2.17237	3.67122	6.84	HAS2	hyaluronan synthase 2
100302522	NA	0.0496	1.452	1.96379	2.85096	4.49	PTCSC1	papillary thyroid carcinoma susceptibility candidate 1
169044	NA	0.0725	2.516	1.7958	4.5187	5.03	COL22A1	collagen type XXII alpha 1 chain
11156	NA	0.0408	0.982	2.04574	2.00863	8.28	PTP4A3	protein tyrosine phosphatase 4A3
100048912	NA	0.0239	0.99	2.25843	2.23665	11.76	CDKN2B-AS1	CDKN2B antisense RNA 1
6363	NA	0.00098	1.788	3.29626	5.89252	12.97	CCL19	C-C motif chemokine ligand 19
768	NA	0.0365	1.949	2.09094	4.07472	14.05	CA9	carbonic anhydrase 9
152007	NA	0.0232	0.943	2.27086	2.1415	11.61	GLIPR2	GLI pathogenesis related 2
5079	NA	0.00673	1.761	2.70984	4.77159	6.03	PAX5	paired box 5
9615	NA	0.299	1.969	1.03881	2.04524	11.63	GDA	guanine deaminase
286336	NA	0.0431	1.202	2.02303	2.43122	8.82	FAM78A	family with sequence similarity 78 member A
2219	NA	0.0371	1.131	2.08443	2.35771	7.16	FCN1	ficolin 1
3559	NA	0.0679	1.33	1.82539	2.42812	5.17	IL2RA	interleukin 2 receptor subunit alpha
53904	NA	0.125	1.543	1.5342	2.367	18.38	MYO3A	myosin IIIA
54518	NA	0.0162	0.929	2.40351	2.23367	11.91	APBB1IP	amyloid beta precursor protein binding family B member 1 interacting protein
8325	NA	0.135	1.456	1.49546	2.17705	5.61	FZD8	frizzled class receptor 8
11067	NA	0.0363	1.076	2.09336	2.25182	13.97	DEPP1	DEPP autophagy regulator 1
219736	NA	0.0879	1.413	1.70674	2.4109	4.96	STOX1	storkhead box 1
5551	NA	0.0121	1.248	2.50828	3.13013	8.21	PRF1	perforin 1
57715	NA	0.0761	1.192	1.77398	2.11464	7.42	SEMA4G	semaphorin 4G
2674	NA	0.143	1.664	1.46632	2.44037	17.32	GFRA1	GDNF family receptor alpha 1
107984280	NA	0.0057	0.903	2.7643	2.49673	12.79	LINC02666	long intergenic non-protein coding RNA 2666
4583	NA	0.0083	2.139	2.6398	5.64701	10.81	MUC2	mucin 2, oligomeric mucus/gel-forming
322	NA	0.0501	1.129	1.95881	2.21203	11.45	APBB1	amyloid beta precursor protein binding family B member 1
644943	NA	0.0335	1.286	2.12596	2.73447	10.6	RASSF10	Ras association domain family member 10
387758	NA	0.119	1.501	1.56097	2.3427	12.51	FIBIN	fin bud initiation factor homolog
7490	NA	0.185	2	1.32682	2.65385	3.31	WT1	WT1 transcription factor
51338	NA	0.043	1.478	2.02348	2.99151	4.26	MS4A4A	membrane spanning 4-domains A4A
931	NA	0.0141	1.725	2.45561	4.23576	16.22	MS4A1	membrane spanning 4-domains A1
923	NA	0.0241	0.965	2.25518	2.17633	8.4	CD6	CD6 molecule
921	NA	0.0182	0.9	2.36223	2.12555	9.91	CD5	CD5 molecule
5920	NA	0.0355	1.107	2.10296	2.32738	12.46	PLAAT4	phospholipase A and acyltransferase 4
116071	NA	0.0466	1.615	1.98957	3.21274	4.95	BATF2	basic leucine zipper ATF-like transcription factor 2
5138	NA	0.242	1.823	1.16996	2.13272	5.22	PDE2A	phosphodiesterase 2A
5031	NA	0.0475	1.438	1.98202	2.85019	4.46	P2RY6	pyrimidinergic receptor P2Y6
4647	NA	0.00177	1.779	3.12641	5.56259	10.24	MYO7A	myosin VIIA
4316	NA	0.125	1.408	1.53484	2.16029	14.84	MMP7	matrix metallopeptidase 7
4319	NA	0.00891	1.919	2.61537	5.01895	6.97	MMP10	matrix metallopeptidase 10
4312	NA	0.000404	1.666	3.53739	5.89389	12.66	MMP1	matrix metallopeptidase 1
4314	NA	0.00232	1.876	3.04562	5.71494	11.24	MMP3	matrix metallopeptidase 3
915	NA	0.005	1.101	2.80689	3.09143	11.87	CD3D	CD3 delta subunit of T-cell receptor complex
7004	NA	0.0159	0.874	2.41068	2.1074	9.76	TEAD4	TEA domain transcription factor 4
3902	NA	0.0489	1.936	1.96985	3.81421	3.01	LAG3	lymphocyte activating 3
719	NA	0.00518	1.017	2.79582	2.84362	9.83	C3AR1	complement C3a receptor 1
5858	NA	0.031	0.929	2.157	2.00373	10.37	PZP	PZP alpha-2-macroglobulin like
408186	NA	0.0609	1.551	1.87386	2.90715	3.91	LOC408186	alpha-2-macroglobulin like 1 pseudogene
101928100	NA	0.0484	1.14	1.97347	2.24995	7.82	KLRK1-AS1	KLRK1 antisense RNA 1
5800	NA	0.0548	1.222	1.92059	2.3461	4.9	PTPRO	protein tyrosine phosphatase receptor type O
5744	NA	0.0706	1.507	1.80812	2.72524	13.88	PTHLH	parathyroid hormone like hormone
441631	NA	0.0031	1.046	2.95717	3.09296	18.07	TSPAN11	tetraspanin 11
51411	NA	0.00459	0.749	2.83473	2.12342	18.28	BIN2	bridging integrator 2
3164	NA	0.0608	1.138	1.87487	2.1336	9.21	NR4A1	nuclear receptor subfamily 4 group A member 1
109729127	NA	0.0262	1.53	2.2233	3.40226	12.85	KRT7-AS	KRT7 antisense RNA 1
9119	NA	0.0625	1.703	1.86241	3.17251	7.68	KRT75	keratin 75
8630	NA	0.0722	1.261	1.79814	2.26657	4.52	HSD17B6	hydroxysteroid 17-beta dehydrogenase 6
64333	NA	0.00606	0.902	2.74428	2.47445	14.77	ARHGAP9	Rho GTPase activating protein 9
107984526	NA	0.111	1.609	1.59408	2.56465	9.25	LOC107984526
29953	NA	0.163	1.458	1.3957	2.03444	14.89	TRHDE	thyrotropin releasing hormone degrading enzyme
338809	NA	0.121	1.8	1.5524	2.79428	3.7	C12orf74	replaced by ID 440107
440107	NA	0.147	1.398	1.45095	2.02816	6.9	PLEKHG7	pleckstrin homology and RhoGEF domain containing G7
112268100	NA	0.00418	0.854	2.86429	2.44616	11.12	LOC112268100
1240	NA	0.0172	0.885	2.38202	2.10738	14.49	CMKLR1	chemerin chemokine-like receptor 1
8638	NA	0.0404	1.27	2.04934	2.60291	7.84	OASL	2'-5'-oligoadenylate synthetase like
387496	NA	0.0366	1.991	2.08995	4.16039	3.82	RASL11A	RAS like family 11 member A
7223	NA	0.0911	1.481	1.68948	2.50282	5.09	TRPC4	transient receptor potential cation channel subfamily C member 4
121838	NA	0.284	2.054	1.07117	2.19997	8.03	NRAD1	non-coding RNA in the aldehyde dehydrogenase 1A pathway
107984567	NA	0.0837	1.575	1.72979	2.72422	5.96	LOC107984567	LINE-1 retrotransposable element ORF2 protein-like
10673	NA	0.0303	1.01	2.16643	2.18895	13.41	TNFSF13B	TNF superfamily member 13b
3002	NA	0.0251	1.503	2.23986	3.36539	6.6	GZMB	granzyme B
1033	NA	0.0153	1.44	2.42406	3.48953	6.84	CDKN3	cyclin dependent kinase inhibitor 3
57381	NA	0.0134	1.488	2.47383	3.6809	11.41	RHOJ	ras homolog family member J
105370624	NA	0.101	1.315	1.63771	2.15384	4.17	LOC105370624	uncharacterized LOC105370624
79820	NA	0.0596	1.237	1.88402	2.33138	10.27	CATSPERB	cation channel sperm associated auxiliary subunit beta
51676	NA	0.00413	1.74	2.86781	4.99115	6.83	ASB2	ankyrin repeat and SOCS box containing 2
105370651	NA	0.0884	1.589	1.70408	2.70734	3.61	LOC105370651	uncharacterized LOC105370651
91828	NA	0.134	1.42	1.49835	2.12755	5.24	EXOC3L4	exocyst complex component 3 like 4
122402	NA	0.27	1.914	1.10385	2.113	5.94	TDRD9	tudor domain containing 9
2003	NA	0.0133	1.456	2.47641	3.60656	10.79	ELK2AP	ETS transcription factor ELK2A, pseudogene
28483	NA	0.0837	1.534	1.72962	2.6526	3.32	IGHJ1	immunoglobulin heavy joining 1
9834	NA	0.026	1.318	2.22594	2.93297	15.23	FAM30A	family with sequence similarity 30 member A
28401	NA	0.0188	1.604	2.34853	3.7662	7.31	IGHV4-4	immunoglobulin heavy variable 4-4
28445	NA	0.034	1.831	2.11964	3.8808	12.48	IGHV3-20	immunoglobulin heavy variable 3-20
28455	NA	0.21	2.033	1.25482	2.55107	4.94	IGHV2-26	immunoglobulin heavy variable 2-26
28400	NA	0.00978	1.813	2.58338	4.68453	5.5	IGHV4-28	immunoglobulin heavy variable 4-28
28398	NA	0.00357	1.755	2.91394	5.11537	7.38	IGHV4-30-2	immunoglobulin heavy variable 4-30-2
28395	NA	0.0161	1.494	2.40746	3.59717	14.72	IGHV4-34	immunoglobulin heavy variable 4-34
28394	NA	0.00184	1.783	3.11529	5.55575	10.12	IGHV4-39	immunoglobulin heavy variable 4-39
28465	NA	0.0425	1.047	2.02811	2.12351	9.51	IGHV1-46	immunoglobulin heavy variable 1-46
28391	NA	0.0245	1.244	2.24929	2.79824	13.97	IGHV4-61	immunoglobulin heavy variable 4-61
28461	NA	0.107	1.329	1.61302	2.14299	17.73	IGHV1-69	immunoglobulin heavy variable 1-69
28451	NA	0.159	1.854	1.40708	2.60823	3.17	IGHV3-9	immunoglobulin heavy variable 3-9
90427	NA	0.00527	0.845	2.79034	2.3583	13.9	BMF	Bcl2 modifying factor
5888	NA	0.0819	1.193	1.73994	2.07572	5.7	RAD51	RAD51 recombinase
84978	NA	0.0551	1.114	1.91776	2.1373	7.61	FRMD5	FERM domain containing 5
197135	NA	0.00534	1.559	2.78594	4.3435	4.39	PATL2	PAT1 homolog 2
9153	NA	0.172	1.761	1.36725	2.40797	11.59	SLC28A2	solute carrier family 28 member 2
366	NA	0.04	1.656	2.05393	3.40218	5.61	AQP9	aquaporin 9
192683	NA	0.0837	1.274	1.72954	2.20371	4.26	SCAMP5	secretory carrier membrane protein 5
597	NA	0.106	1.327	1.61846	2.14843	4.13	BCL2A1	BCL2 related protein A1
176	NA	0.188	1.768	1.31644	2.32714	2.6	ACAN	aggrecan
145864	NA	0.0126	1.32	2.49472	3.29334	10.92	HAPLN3	hyaluronan and proteoglycan link protein 3
254559	NA	0.0122	1.553	2.50532	3.89083	12.89	MIR9-3HG	MIR9-3 host gene
51330	NA	0.0646	1.6	1.84804	2.95695	9.28	TNFRSF12A	TNF receptor superfamily member 12A
64386	NA	0.0392	1.157	2.06254	2.38724	4.88	MMP25	matrix metallopeptidase 25
105371080	NA	0.0539	1.184	1.92766	2.28216	4.75	LOC105371080
105371114	NA	0.249	2.141	1.15315	2.46945	2.92	LOC105371114	uncharacterized LOC105371114
50615	NA	0.0534	1.269	1.93179	2.45153	7.25	IL21R	interleukin 21 receptor
930	NA	0.268	2.105	1.10799	2.33188	2.73	CD19	CD19 molecule
27040	NA	0.017	1.251	2.3861	2.98582	7.48	LAT	linker for activation of T cells
283897	NA	0.0425	1.241	2.02893	2.51824	6.41	C16orf54	chromosome 16 open reading frame 54
3684	NA	0.0108	0.888	2.54888	2.26278	12.81	ITGAM	integrin subunit alpha M
25894	NA	0.00701	1.061	2.69643	2.86023	17.44	PLEKHG4	pleckstrin homology and RhoGEF domain containing G4
146206	NA	0.0899	1.328	1.69601	2.25241	5.73	CARMIL2	capping protein regulator and myosin 1 linker 2
3240	NA	0.165	1.511	1.38772	2.09725	11.18	HP	haptoglobin
3394	NA	0.00231	0.797	3.04721	2.42932	17.58	IRF8	interferon regulatory factor 8
54478	NA	0.167	1.531	1.38237	2.11602	3.91	PIMREG	PICALM interacting mitotic regulator
10462	NA	0.0792	1.44	1.75512	2.52807	7.05	CLEC10A	C-type lectin domain containing 10A
146754	NA	0.0696	1.694	1.81432	3.07274	4.62	DNAH2	dynein axonemal heavy chain 2
93649	NA	0.383	2.49	0.873258	2.17433	5.01	MYOCD	myocardin
339241	NA	0.115	1.796	1.57814	2.83406	9.13	KRT17P2	keratin 17 pseudogene 2
6362	NA	0.0285	2.026	2.19087	4.43852	4.77	CCL18	C-C motif chemokine ligand 18
57125	NA	0.046	1.011	1.99493	2.01765	11.92	PLXDC1	plexin domain containing 1
1236	NA	0.0715	1.214	1.80208	2.18779	9.49	CCR7	C-C motif chemokine receptor 7
8639	NA	0.143	1.454	1.46488	2.12943	5.56	AOC3	amine oxidase copper containing 3
2118	NA	0.131	1.351	1.51181	2.04259	3.63	ETV4	ETS variant transcription factor 4
146909	NA	0.0497	1.159	1.96227	2.27522	12.17	KIF18B	kinesin family member 18B
1101	NA	0.147	1.72	1.44994	2.49437	6.77	CHAD	chondroadherin
146771	NA	0.0198	1.916	2.33041	4.46397	4.72	TCAM1P	testicular cell adhesion molecule 1, pseudogene
6752	NA	0.273	1.877	1.09552	2.05649	2.13	SSTR2	somatostatin receptor 2
342510	NA	0.0514	1.654	1.94841	3.22326	4.98	CD300E	CD300e molecule
60386	NA	0.0204	1.171	2.31978	2.71687	7.01	SLC25A19	solute carrier family 25 member 19
100996295	NA	0.262	2.247	1.12281	2.52321	1.21	DNAH17-AS1	DNAH17 antisense RNA 1
924	NA	0.0187	1.411	2.3519	3.31855	5.38	CD7	CD7 molecule
494470	NA	0.0874	1.314	1.70951	2.2467	4.4	RNF165	ring finger protein 165
9480	NA	0.152	1.865	1.43209	2.67023	3.49	ONECUT2	one cut homeobox 2
101927897	NA	0.116	1.455	1.57238	2.2881	3.1	LOC101927897	uncharacterized LOC101927897
7409	NA	0.0186	0.872	2.35413	2.05246	12.82	VAV1	vav guanine nucleotide exchange factor 1
1264	NA	0.23	1.685	1.20078	2.02342	6.27	CNN1	calponin 1
30817	NA	0.00249	0.897	3.02493	2.71488	14.77	ADGRE2	adhesion G protein-coupled receptor E2
6528	NA	0.14	1.795	1.47691	2.65133	7.39	SLC5A5	solute carrier family 5 member 5
3594	NA	0.00879	1.616	2.61993	4.23402	4.07	IL12RB1	interleukin 12 receptor subunit beta 1
126364	NA	0.0147	1.711	2.43906	4.17363	3.85	LRRC25	leucine rich repeat containing 25
1311	NA	0.322	2.53	0.989337	2.50313	17.11	COMP	cartilage oligomeric matrix protein
933	NA	0.105	1.411	1.61997	2.28535	5.92	CD22	CD22 molecule
79713	NA	0.0464	1.418	1.9913	2.82454	3.74	IGFLR1	IGF like family receptor 1
284403	NA	0.00908	1.638	2.60894	4.27335	10.11	WDR62	WD repeat domain 62
56915	NA	0.118	1.399	1.56257	2.18577	4.01	EXOSC5	exosome component 5
973	NA	0.0713	1.348	1.80338	2.43077	10.62	CD79A	CD79a molecule
5452	NA	0.00138	1.422	3.19892	4.54809	12.54	POU2F2	POU class 2 homeobox 2
284348	NA	0.048	1.067	1.97694	2.11006	15.73	LYPD5	LY6/PLAUR domain containing 5
3171	NA	0.223	2.136	1.21797	2.60212	3.21	FOXA3	forkhead box A3
728	NA	0.0392	1.325	2.0623	2.73267	6.11	C5AR1	complement C5a receptor 1
84215	NA	0.0377	2.118	2.0782	4.40163	4.52	ZNF541	zinc finger protein 541
951	NA	0.0084	1.122	2.63536	2.95626	10.6	CD37	CD37 molecule
2323	NA	0.0268	0.99	2.21431	2.19185	6.51	FLT3LG	fms related receptor tyrosine kinase 3 ligand
259307	NA	0.023	1.019	2.27346	2.31749	10.76	IL4I1	interleukin 4 induced 1
126119	NA	0.0647	1.558	1.84757	2.87923	3.8	JOSD2	Josephin domain containing 2
2357	NA	0.00615	1.443	2.73977	3.95246	8.34	FPR1	formyl peptide receptor 1
2359	NA	0.000368	0.884	3.56229	3.14972	17.96	FPR3	formyl peptide receptor 3
11025	NA	0.0737	1.322	1.78868	2.36522	5.94	LILRB3	leukocyte immunoglobulin like receptor B3
10288	NA	0.0371	1.105	2.08491	2.30365	12.22	LILRB2	leukocyte immunoglobulin like receptor B2
10859	NA	0.0142	1.225	2.45343	3.00624	12.88	LILRB1	leukocyte immunoglobulin like receptor B1
11006	NA	0.00706	1.561	2.6938	4.20551	9.76	LILRB4	leukocyte immunoglobulin like receptor B4
7138	NA	0.235	2.086	1.18765	2.47788	4.56	TNNT1	troponin T1, slow skeletal type
6614	NA	0.0251	1.178	2.24045	2.63903	14.97	SIGLEC1	sialic acid binding Ig like lectin 1
54976	NA	0.0831	1.336	1.7328	2.31455	4.55	C20orf27	chromosome 20 open reading frame 27
3055	NA	0.0176	0.862	2.37358	2.04692	13.94	HCK	HCK proto-oncogene, Src family tyrosine kinase
57158	NA	0.0241	1.88	2.25595	4.24035	4.02	JPH2	junctophilin 2
100	NA	0.0552	1.048	1.9171	2.00889	8.31	ADA	adenosine deaminase
3787	NA	0.0157	1.286	2.41616	3.10648	13.17	KCNS1	potassium voltage-gated channel modifier subfamily S member 1
109729184	NA	0.0237	1.781	2.26131	4.02741	3.4	SLC12A5-AS1	SLC12A5 and MMP9 antisense RNA 1
5740	NA	0.0304	1.681	2.1642	3.63888	8.53	PTGIS	prostaglandin I2 synthase
140690	NA	0.0542	2.975	1.92559	5.72874	11.51	CTCFL	CCCTC-binding factor like
116154	NA	0.0265	2.047	2.21832	4.54096	4.99	PHACTR3	phosphatase and actin regulator 3
105372698	NA	0.197	1.678	1.29052	2.16495	2.3	LOC105372698	uncharacterized LOC105372698
6493	NA	0.0843	1.589	1.72602	2.74317	6.04	SIM2	SIM bHLH transcription factor 2
107985492	NA	0.263	1.89	1.11913	2.11491	3.79	LOC107985492	uncharacterized LOC107985492
101928399	NA	0.173	1.729	1.36392	2.35827	2.64	LINC01679	long intergenic non-protein coding RNA 1679
7226	NA	0.00717	1.398	2.68867	3.75882	7.2	TRPM2	transient receptor potential cation channel subfamily M member 2
637	NA	0.0108	0.869	2.54877	2.21391	13.51	BID	BH3 interacting domain death agonist
11274	NA	0.0144	1.411	2.44599	3.4518	9.76	USP18	ubiquitin specific peptidase 18
28784	NA	0.0162	2.045	2.40458	4.91741	15.7	IGLV4-69	immunoglobulin lambda variable 4-69
28785	NA	0.21	2.132	1.25466	2.67463	3.39	IGLV4-60	immunoglobulin lambda variable 4-60
28824	NA	0.0331	2.056	2.13145	4.38301	4.48	IGLV1-41	immunoglobulin lambda variable 1-41 (pseudogene)
28825	NA	0.0218	1.049	2.2946	2.40669	17.15	IGLV1-40	immunoglobulin lambda variable 1-40
28826	NA	0.0826	1.693	1.73584	2.93939	4.17	IGLV1-36	immunoglobulin lambda variable 1-36
28803	NA	0.121	1.745	1.55144	2.70698	18.32	IGLV3-10	immunoglobulin lambda variable 3-10
28804	NA	0.104	1.653	1.62453	2.68614	7.64	IGLV3-9	immunoglobulin lambda variable 3-9
102724638	NA	0.0755	1.214	1.77761	2.15786	16.94	LOC102724638	uncharacterized LOC102724638
28834	NA	0.0265	1.669	2.21814	3.70261	15.46	IGLC7	immunoglobulin lambda constant 7
107985541	NA	0.151	1.611	1.43662	2.31495	3.41	LOC107985541	uncharacterized LOC107985541
4689	NA	0.0289	0.924	2.1854	2.01833	9.34	NCF4	neutrophil cytosolic factor 4
9582	NA	0.0608	1.259	1.87462	2.36016	8.39	APOBEC3B	apolipoprotein B mRNA editing enzyme catalytic subunit 3B
79019	NA	0.113	1.298	1.5835	2.05599	4.71	CENPM	centromere protein M
55964	NA	0.0179	1.786	2.36736	4.2277	4.14	SEPTIN3	septin 3
27127	NA	0.011	1.522	2.54177	3.8674	17.69	SMC1B	structural maintenance of chromosomes 1B
54456	NA	0.0266	1.456	2.21729	3.22766	8.36	MOV10L1	Mov10 like RISC complex RNA helicase 1
440836	NA	0.0494	1.061	1.96545	2.08438	10.47	ODF3B	outer dense fiber of sperm tails 3B
286530	NA	0.0278	1.255	2.19991	2.76081	7.75	P2RY8	P2Y receptor family member 8
286464	NA	0.293	1.909	1.05185	2.0085	6.11	CFAP47	cilia and flagella associated protein 47
7454	NA	0.0113	1.042	2.53186	2.63911	8.79	WAS	WASP actin nucleation promoting factor
50943	NA	0.0168	1.467	2.39209	3.50825	6.3	FOXP3	forkhead box P3
11326	NA	0.0358	1.077	2.09975	2.26086	8.5	VSIG4	V-set and immunoglobulin domain containing 4
54413	NA	0.0439	1.227	2.01477	2.47203	5.38	NLGN3	neuroligin 3
27334	NA	0.0348	0.965	2.11011	2.03707	7.69	P2RY10	P2Y receptor family member 10
84636	NA	0.00781	0.917	2.66034	2.43945	13.67	GPR174	G protein-coupled receptor 174
2491	NA	0.0208	0.985	2.3125	2.27825	18.25	CENPI	centromere protein I
54457	NA	0.116	2.364	1.57002	3.71194	2.84	TAF7L	TATA-box binding protein associated factor 7 like
91851	NA	0.068	2.288	1.82521	4.17533	3.91	CHRDL1	chordin like 1
55026	NA	0.0409	1.521	2.04444	3.11	4.61	TMEM255A	transmembrane protein 255A
286467	NA	0.0591	1.954	1.88774	3.68838	6.91	FIRRE	firre intergenic repeating RNA element
90161	NA	0.0762	1.744	1.77333	3.0928	4.42	HS6ST2	heparan sulfate 6-O-sulfotransferase 2
2719	NA	0.2	1.575	1.28224	2.0193	6.85	GPC3	glypican 3

## Sheet: 71 Overlapped genes
Symbol	Description
IGHGP	immunoglobulin heavy constant gamma P (non-functional)
IFI30	IFI30 lysosomal thiol reductase
CXCL1	C-X-C motif chemokine ligand 1
CXCL9	C-X-C motif chemokine ligand 9
AIM2	absent in melanoma 2
SYCP2	synaptonemal complex protein 2
PSMB9	proteasome 20S subunit beta 9
FCGR3A	Fc gamma receptor IIIa
GBP5	guanylate binding protein 5
SPP1	secreted phosphoprotein 1
CXCL8	C-X-C motif chemokine ligand 8
CXCL10	C-X-C motif chemokine ligand 10
CDH3	cadherin 3
MMP12	matrix metallopeptidase 12
KLHDC7B	kelch domain containing 7B
MMP9	matrix metallopeptidase 9
IDO1	indoleamine 2,3-dioxygenase 1
IL32	interleukin 32
MUC4	mucin 4, cell surface associated
UBD	ubiquitin D
NUP210	nucleoporin 210
EPPK1	epiplakin 1
KRT17	keratin 17
GABRP	gamma-aminobutyric acid type A receptor subunit pi
IFI6	interferon alpha inducible protein 6
ITGB4	integrin subunit beta 4
LAMC2	laminin subunit gamma 2
WDHD1	WD repeat and HMG-box DNA binding protein 1
IQGAP3	IQ motif containing GTPase activating protein 3
HLA-DRB6	major histocompatibility complex, class II, DR beta 6 (pseudogene)
MYBL2	MYB proto-oncogene like 2
ADAM8	ADAM metallopeptidase domain 8
CDKN2A	cyclin dependent kinase inhibitor 2A
TSPAN1	tetraspanin 1
LAMB3	laminin subunit beta 3
TYMP	thymidine phosphorylase
TK1	thymidine kinase 1
TP73	tumor protein p73
RAD54L	RAD54 like
PCSK9	proprotein convertase subtilisin/kexin type 9
CCL20	C-C motif chemokine ligand 20
PODXL2	podocalyxin like 2
CXCL11	C-X-C motif chemokine ligand 11
CXCL13	C-X-C motif chemokine ligand 13
GPRIN1	G protein regulated inducer of neurite outgrowth 1
LTB	lymphotoxin beta
ETV7	ETS variant transcription factor 7
MEST	mesoderm specific transcript
CA9	carbonic anhydrase 9
RASSF10	Ras association domain family member 10
MMP1	matrix metallopeptidase 1
MMP3	matrix metallopeptidase 3
CD3D	CD3 delta subunit of T-cell receptor complex
OASL	2'-5'-oligoadenylate synthetase like
GZMB	granzyme B
CDKN3	cyclin dependent kinase inhibitor 3
RAD51	RAD51 recombinase
TNFRSF12A	TNF receptor superfamily member 12A
CCL18	C-C motif chemokine ligand 18
KIF18B	kinesin family member 18B
TCAM1P	testicular cell adhesion molecule 1, pseudogene
WDR62	WD repeat domain 62
LYPD5	LY6/PLAUR domain containing 5
IL4I1	interleukin 4 induced 1
TNNT1	troponin T1, slow skeletal type
KCNS1	potassium voltage-gated channel modifier subfamily S member 1
BID	BH3 interacting domain death agonist
USP18	ubiquitin specific peptidase 18
APOBEC3B	apolipoprotein B mRNA editing enzyme catalytic subunit 3B
CENPM	centromere protein M
SMC1B	structural maintenance of chromosomes 1B
