# Supplementary material for: Downregulation of LAMB3 Altered the Carcinogenic Properties of Human Papillomavirus 16-Positive Cervical Cancer Cells
Source: Int J Mol Sci. 2024 Feb 22;25(5):2535. doi: 10.3390/ijms25052535 (PMC10931834; doi:10.3390/ijms25052535)
Supplement: Supplementary file 1 [file ijms-25-02535-s001.zip › Supplementary table 2 KEGG pathway of 71 overlapped genes.xlsx]

## Sheet: KEGG pathway of 71 overlapped 
hsa05200 Pathways in cancer - Homo sapiens (human) (8)
	hsa:1029 K06621 CDKN2A; cyclin dependent kinase inhibitor 2A
	hsa:3576 K10030 CXCL8; C-X-C motif chemokine ligand 8
	hsa:3914 K06244 LAMB3; laminin subunit beta 3
	hsa:3918 K06246 LAMC2; laminin subunit gamma 2
	hsa:4312 K01388 MMP1; matrix metallopeptidase 1
	hsa:4318 K01403 MMP9; matrix metallopeptidase 9
	hsa:5888 K04482 RAD51; RAD51 recombinase
	hsa:637 K04726 BID; BH3 interacting domain death agonist
hsa05165 Human papillomavirus infection - Homo sapiens (human) (5)
	hsa:3691 K06525 ITGB4; integrin subunit beta 4
	hsa:3914 K06244 LAMB3; laminin subunit beta 3
	hsa:3918 K06246 LAMC2; laminin subunit gamma 2
	hsa:6696 K06250 SPP1; secreted phosphoprotein 1
	hsa:8638 K14608 OASL; 2'-5'-oligoadenylate synthetase like
hsa04151 PI3K-Akt signaling pathway - Homo sapiens (human) (4)
	hsa:3691 K06525 ITGB4; integrin subunit beta 4
	hsa:3914 K06244 LAMB3; laminin subunit beta 3
	hsa:3918 K06246 LAMC2; laminin subunit gamma 2
	hsa:6696 K06250 SPP1; secreted phosphoprotein 1
hsa05146 Amoebiasis - Homo sapiens (human) (4)
	hsa:2919 K05505 CXCL1; C-X-C motif chemokine ligand 1
	hsa:3576 K10030 CXCL8; C-X-C motif chemokine ligand 8
	hsa:3914 K06244 LAMB3; laminin subunit beta 3
	hsa:3918 K06246 LAMC2; laminin subunit gamma 2
hsa04512 ECM-receptor interaction - Homo sapiens (human) (4)
	hsa:3691 K06525 ITGB4; integrin subunit beta 4
	hsa:3914 K06244 LAMB3; laminin subunit beta 3
	hsa:3918 K06246 LAMC2; laminin subunit gamma 2
	hsa:6696 K06250 SPP1; secreted phosphoprotein 1
hsa04510 Focal adhesion - Homo sapiens (human) (4)
	hsa:3691 K06525 ITGB4; integrin subunit beta 4
	hsa:3914 K06244 LAMB3; laminin subunit beta 3
	hsa:3918 K06246 LAMC2; laminin subunit gamma 2
	hsa:6696 K06250 SPP1; secreted phosphoprotein 1
hsa05145 Toxoplasmosis - Homo sapiens (human) (2)
	hsa:3914 K06244 LAMB3; laminin subunit beta 3
	hsa:3918 K06246 LAMC2; laminin subunit gamma 2
hsa05222 Small cell lung cancer - Homo sapiens (human) (2)
	hsa:3914 K06244 LAMB3; laminin subunit beta 3
	hsa:3918 K06246 LAMC2; laminin subunit gamma 2
