# Supplementary material for: Downregulation of LAMB3 Altered the Carcinogenic Properties of Human Papillomavirus 16-Positive Cervical Cancer Cells
Source: Int J Mol Sci. 2024 Feb 22;25(5):2535. doi: 10.3390/ijms25052535 (PMC10931834; doi:10.3390/ijms25052535)
Supplement: Supplementary file 1 [file ijms-25-02535-s001.zip › Supplementary table 3 LAMB3 KEGG and GENE ONTOLOGY.xlsx]

## Sheet: enrichment.KEGG LAMB3
#term ID	term description	observed gene count	background gene count	strength	false discovery rate	matching proteins in your network (IDs)	matching proteins in your network (labels)
hsa04512	ECM-receptor interaction	9	88	2.26	2.12e-17	9606.ENSP00000200181,9606.ENSP00000230538,9606.ENSP00000264144,9606.ENSP00000283249,9606.ENSP00000315190,9606.ENSP00000324532,9606.ENSP00000375778,9606.ENSP00000386896,9606.ENSP00000398632	ITGB4,LAMA4,LAMC2,ITGB6,ITGA3,LAMA3,LAMB3,ITGA6,CD44
hsa04510	Focal adhesion	8	195	1.87	2.98e-12	9606.ENSP00000200181,9606.ENSP00000230538,9606.ENSP00000264144,9606.ENSP00000283249,9606.ENSP00000315190,9606.ENSP00000324532,9606.ENSP00000375778,9606.ENSP00000386896	ITGB4,LAMA4,LAMC2,ITGB6,ITGA3,LAMA3,LAMB3,ITGA6
hsa05165	Human papillomavirus infection	8	324	1.65	1.05e-10	9606.ENSP00000200181,9606.ENSP00000230538,9606.ENSP00000264144,9606.ENSP00000283249,9606.ENSP00000315190,9606.ENSP00000324532,9606.ENSP00000375778,9606.ENSP00000386896	ITGB4,LAMA4,LAMC2,ITGB6,ITGA3,LAMA3,LAMB3,ITGA6
hsa04151	PI3K-Akt signaling pathway	8	349	1.61	1.42e-10	9606.ENSP00000200181,9606.ENSP00000230538,9606.ENSP00000264144,9606.ENSP00000283249,9606.ENSP00000315190,9606.ENSP00000324532,9606.ENSP00000375778,9606.ENSP00000386896	ITGB4,LAMA4,LAMC2,ITGB6,ITGA3,LAMA3,LAMB3,ITGA6
hsa05222	Small cell lung cancer	6	92	2.07	3.94e-10	9606.ENSP00000230538,9606.ENSP00000264144,9606.ENSP00000315190,9606.ENSP00000324532,9606.ENSP00000375778,9606.ENSP00000386896	LAMA4,LAMC2,ITGA3,LAMA3,LAMB3,ITGA6
hsa05145	Toxoplasmosis	5	103	1.94	1.13e-07	9606.ENSP00000230538,9606.ENSP00000264144,9606.ENSP00000324532,9606.ENSP00000375778,9606.ENSP00000386896	LAMA4,LAMC2,LAMA3,LAMB3,ITGA6
hsa05412	Arrhythmogenic right ventricular cardiomyopathy	4	77	1.97	4.1e-06	9606.ENSP00000200181,9606.ENSP00000283249,9606.ENSP00000315190,9606.ENSP00000386896	ITGB4,ITGB6,ITGA3,ITGA6
hsa05200	Pathways in cancer	6	515	1.32	5.75e-06	9606.ENSP00000230538,9606.ENSP00000264144,9606.ENSP00000315190,9606.ENSP00000324532,9606.ENSP00000375778,9606.ENSP00000386896	LAMA4,LAMC2,ITGA3,LAMA3,LAMB3,ITGA6
hsa05410	Hypertrophic cardiomyopathy	4	88	1.91	5.75e-06	9606.ENSP00000200181,9606.ENSP00000283249,9606.ENSP00000315190,9606.ENSP00000386896	ITGB4,ITGB6,ITGA3,ITGA6
hsa05414	Dilated cardiomyopathy	4	94	1.88	6.2e-06	9606.ENSP00000200181,9606.ENSP00000283249,9606.ENSP00000315190,9606.ENSP00000386896	ITGB4,ITGB6,ITGA3,ITGA6
hsa05146	Amoebiasis	4	101	1.85	7.45e-06	9606.ENSP00000230538,9606.ENSP00000264144,9606.ENSP00000324532,9606.ENSP00000375778	LAMA4,LAMC2,LAMA3,LAMB3
hsa04810	Regulation of actin cytoskeleton	4	209	1.53	0.00012	9606.ENSP00000200181,9606.ENSP00000283249,9606.ENSP00000315190,9606.ENSP00000386896	ITGB4,ITGB6,ITGA3,ITGA6
hsa04640	Hematopoietic cell lineage	3	90	1.78	0.00042	9606.ENSP00000315190,9606.ENSP00000386896,9606.ENSP00000398632	ITGA3,ITGA6,CD44
hsa04974	Protein digestion and absorption	2	100	1.55	0.034	9606.ENSP00000332371,9606.ENSP00000497653	COL7A1,COL17A1

## Sheet: enrichment.Process LAMB3
#term ID	term description	observed gene count	background gene count	strength	false discovery rate	matching proteins in your network (IDs)	matching proteins in your network (labels)
GO:0007155	Cell adhesion	11	965	1.31	6.52e-11	9606.ENSP00000200181,9606.ENSP00000230538,9606.ENSP00000264144,9606.ENSP00000283249,9606.ENSP00000315190,9606.ENSP00000324532,9606.ENSP00000332371,9606.ENSP00000375778,9606.ENSP00000386896,9606.ENSP00000398632,9606.ENSP00000497653	ITGB4,LAMA4,LAMC2,ITGB6,ITGA3,LAMA3,COL7A1,LAMB3,ITGA6,CD44,COL17A1
GO:0031589	Cell-substrate adhesion	7	195	1.81	2.67e-08	9606.ENSP00000200181,9606.ENSP00000283249,9606.ENSP00000315190,9606.ENSP00000375778,9606.ENSP00000386896,9606.ENSP00000398632,9606.ENSP00000497653	ITGB4,ITGB6,ITGA3,LAMB3,ITGA6,CD44,COL17A1
GO:0007160	Cell-matrix adhesion	6	136	1.9	2.95e-07	9606.ENSP00000200181,9606.ENSP00000283249,9606.ENSP00000315190,9606.ENSP00000386896,9606.ENSP00000398632,9606.ENSP00000497653	ITGB4,ITGB6,ITGA3,ITGA6,CD44,COL17A1
GO:0009888	Tissue development	10	1723	1.02	1.07e-06	9606.ENSP00000200181,9606.ENSP00000264144,9606.ENSP00000283249,9606.ENSP00000315190,9606.ENSP00000324532,9606.ENSP00000332371,9606.ENSP00000375778,9606.ENSP00000386896,9606.ENSP00000398632,9606.ENSP00000497653	ITGB4,LAMC2,ITGB6,ITGA3,LAMA3,COL7A1,LAMB3,ITGA6,CD44,COL17A1
GO:0007229	Integrin-mediated signaling pathway	5	100	1.95	5.51e-06	9606.ENSP00000200181,9606.ENSP00000283249,9606.ENSP00000315190,9606.ENSP00000324532,9606.ENSP00000386896	ITGB4,ITGB6,ITGA3,LAMA3,ITGA6
GO:0001704	Formation of primary germ layer	5	119	1.88	1.06e-05	9606.ENSP00000200181,9606.ENSP00000315190,9606.ENSP00000324532,9606.ENSP00000332371,9606.ENSP00000375778	ITGB4,ITGA3,LAMA3,COL7A1,LAMB3
GO:0007044	Cell-substrate junction assembly	4	39	2.26	1.44e-05	9606.ENSP00000200181,9606.ENSP00000324532,9606.ENSP00000386896,9606.ENSP00000497653	ITGB4,LAMA3,ITGA6,COL17A1
GO:0033627	Cell adhesion mediated by integrin	4	42	2.23	1.47e-05	9606.ENSP00000200181,9606.ENSP00000283249,9606.ENSP00000315190,9606.ENSP00000386896	ITGB4,ITGB6,ITGA3,ITGA6
GO:0031581	Hemidesmosome assembly	3	6	2.95	1.7e-05	9606.ENSP00000200181,9606.ENSP00000324532,9606.ENSP00000497653	ITGB4,LAMA3,COL17A1
GO:0016477	Cell migration	7	903	1.14	0.00016	9606.ENSP00000200181,9606.ENSP00000283249,9606.ENSP00000315190,9606.ENSP00000324532,9606.ENSP00000375778,9606.ENSP00000386896,9606.ENSP00000398632	ITGB4,ITGB6,ITGA3,LAMA3,LAMB3,ITGA6,CD44
GO:0009653	Anatomical structure morphogenesis	9	2229	0.86	0.00017	9606.ENSP00000200181,9606.ENSP00000264144,9606.ENSP00000283249,9606.ENSP00000315190,9606.ENSP00000324532,9606.ENSP00000332371,9606.ENSP00000375778,9606.ENSP00000386896,9606.ENSP00000398632	ITGB4,LAMC2,ITGB6,ITGA3,LAMA3,COL7A1,LAMB3,ITGA6,CD44
GO:0048856	Anatomical structure development	11	5117	0.59	0.00041	9606.ENSP00000200181,9606.ENSP00000230538,9606.ENSP00000264144,9606.ENSP00000283249,9606.ENSP00000315190,9606.ENSP00000324532,9606.ENSP00000332371,9606.ENSP00000375778,9606.ENSP00000386896,9606.ENSP00000398632,9606.ENSP00000497653	ITGB4,LAMA4,LAMC2,ITGB6,ITGA3,LAMA3,COL7A1,LAMB3,ITGA6,CD44,COL17A1
GO:0008544	Epidermis development	5	320	1.45	0.00049	9606.ENSP00000264144,9606.ENSP00000324532,9606.ENSP00000332371,9606.ENSP00000375778,9606.ENSP00000497653	LAMC2,LAMA3,COL7A1,LAMB3,COL17A1
GO:0007275	Multicellular organism development	10	4209	0.63	0.0015	9606.ENSP00000200181,9606.ENSP00000230538,9606.ENSP00000264144,9606.ENSP00000283249,9606.ENSP00000315190,9606.ENSP00000324532,9606.ENSP00000332371,9606.ENSP00000375778,9606.ENSP00000386896,9606.ENSP00000398632	ITGB4,LAMA4,LAMC2,ITGB6,ITGA3,LAMA3,COL7A1,LAMB3,ITGA6,CD44
GO:0035987	Endodermal cell differentiation	3	44	2.09	0.0017	9606.ENSP00000324532,9606.ENSP00000332371,9606.ENSP00000375778	LAMA3,COL7A1,LAMB3
GO:0034330	Cell junction organization	5	492	1.26	0.003	9606.ENSP00000200181,9606.ENSP00000315190,9606.ENSP00000324532,9606.ENSP00000386896,9606.ENSP00000497653	ITGB4,ITGA3,LAMA3,ITGA6,COL17A1
GO:0048646	Anatomical structure formation involved in morphogenesis	6	938	1.06	0.0032	9606.ENSP00000200181,9606.ENSP00000283249,9606.ENSP00000315190,9606.ENSP00000324532,9606.ENSP00000332371,9606.ENSP00000375778	ITGB4,ITGB6,ITGA3,LAMA3,COL7A1,LAMB3
GO:0009887	Animal organ morphogenesis	6	997	1.03	0.0043	9606.ENSP00000200181,9606.ENSP00000264144,9606.ENSP00000283249,9606.ENSP00000324532,9606.ENSP00000375778,9606.ENSP00000386896	ITGB4,LAMC2,ITGB6,LAMA3,LAMB3,ITGA6
GO:0030154	Cell differentiation	9	3507	0.66	0.0046	9606.ENSP00000200181,9606.ENSP00000230538,9606.ENSP00000264144,9606.ENSP00000283249,9606.ENSP00000315190,9606.ENSP00000324532,9606.ENSP00000332371,9606.ENSP00000375778,9606.ENSP00000386896	ITGB4,LAMA4,LAMC2,ITGB6,ITGA3,LAMA3,COL7A1,LAMB3,ITGA6
GO:0043588	Skin development	4	266	1.43	0.0061	9606.ENSP00000200181,9606.ENSP00000283249,9606.ENSP00000315190,9606.ENSP00000386896	ITGB4,ITGB6,ITGA3,ITGA6
GO:0035878	Nail development	2	10	2.55	0.0097	9606.ENSP00000200181,9606.ENSP00000386896	ITGB4,ITGA6
GO:0043589	Skin morphogenesis	2	11	2.51	0.0111	9606.ENSP00000200181,9606.ENSP00000386896	ITGB4,ITGA6
GO:0048513	Animal organ development	8	3246	0.64	0.0276	9606.ENSP00000200181,9606.ENSP00000264144,9606.ENSP00000283249,9606.ENSP00000315190,9606.ENSP00000324532,9606.ENSP00000375778,9606.ENSP00000386896,9606.ENSP00000398632	ITGB4,LAMC2,ITGB6,ITGA3,LAMA3,LAMB3,ITGA6,CD44
GO:0030334	Regulation of cell migration	5	927	0.98	0.0404	9606.ENSP00000230538,9606.ENSP00000264144,9606.ENSP00000315190,9606.ENSP00000324532,9606.ENSP00000386896	LAMA4,LAMC2,ITGA3,LAMA3,ITGA6

## Sheet: enrichment.function LAMB3
#term ID	term description	observed gene count	background gene count	strength	false discovery rate	matching proteins in your network (IDs)	matching proteins in your network (labels)
GO:0005201	Extracellular matrix structural constituent	5	131	1.83	3.2e-05	9606.ENSP00000230538,9606.ENSP00000324532,9606.ENSP00000332371,9606.ENSP00000375778,9606.ENSP00000497653	LAMA4,LAMA3,COL7A1,LAMB3,COL17A1
GO:0005178	Integrin binding	5	159	1.75	4.11e-05	9606.ENSP00000200181,9606.ENSP00000283249,9606.ENSP00000315190,9606.ENSP00000324532,9606.ENSP00000386896	ITGB4,ITGB6,ITGA3,LAMA3,ITGA6
GO:0044877	Protein-containing complex binding	7	1261	1	0.0019	9606.ENSP00000200181,9606.ENSP00000283249,9606.ENSP00000315190,9606.ENSP00000324532,9606.ENSP00000375778,9606.ENSP00000386896,9606.ENSP00000398632	ITGB4,ITGB6,ITGA3,LAMA3,LAMB3,ITGA6,CD44
GO:0005102	Signaling receptor binding	7	1499	0.92	0.0046	9606.ENSP00000200181,9606.ENSP00000230538,9606.ENSP00000264144,9606.ENSP00000283249,9606.ENSP00000315190,9606.ENSP00000324532,9606.ENSP00000386896	ITGB4,LAMA4,LAMC2,ITGB6,ITGA3,LAMA3,ITGA6

## Sheet: enrichment component LAMB3
#term ID	term description	observed gene count	background gene count	strength	false discovery rate	matching proteins in your network (IDs)	matching proteins in your network (labels)
GO:0005604	Basement membrane	7	98	2.11	6.6e-11	9606.ENSP00000200181,9606.ENSP00000230538,9606.ENSP00000264144,9606.ENSP00000324532,9606.ENSP00000332371,9606.ENSP00000375778,9606.ENSP00000497653	ITGB4,LAMA4,LAMC2,LAMA3,COL7A1,LAMB3,COL17A1
GO:0030055	Cell-substrate junction	7	426	1.47	5.39e-07	9606.ENSP00000200181,9606.ENSP00000283249,9606.ENSP00000315190,9606.ENSP00000324532,9606.ENSP00000386896,9606.ENSP00000398632,9606.ENSP00000497653	ITGB4,ITGB6,ITGA3,LAMA3,ITGA6,CD44,COL17A1
GO:0008305	Integrin complex	4	30	2.38	1.24e-06	9606.ENSP00000200181,9606.ENSP00000283249,9606.ENSP00000315190,9606.ENSP00000386896	ITGB4,ITGB6,ITGA3,ITGA6
GO:0030056	Hemidesmosome	3	7	2.89	4.53e-06	9606.ENSP00000200181,9606.ENSP00000324532,9606.ENSP00000497653	ITGB4,LAMA3,COL17A1
GO:0043256	Laminin complex	3	12	2.65	1.33e-05	9606.ENSP00000264144,9606.ENSP00000324532,9606.ENSP00000375778	LAMC2,LAMA3,LAMB3
GO:0005925	Focal adhesion	5	416	1.33	0.00034	9606.ENSP00000200181,9606.ENSP00000283249,9606.ENSP00000315190,9606.ENSP00000386896,9606.ENSP00000398632	ITGB4,ITGB6,ITGA3,ITGA6,CD44
GO:0030054	Cell junction	8	2115	0.83	0.00034	9606.ENSP00000200181,9606.ENSP00000230538,9606.ENSP00000283249,9606.ENSP00000315190,9606.ENSP00000324532,9606.ENSP00000386896,9606.ENSP00000398632,9606.ENSP00000497653	ITGB4,LAMA4,ITGB6,ITGA3,LAMA3,ITGA6,CD44,COL17A1
GO:0043235	Receptor complex	5	418	1.33	0.00034	9606.ENSP00000200181,9606.ENSP00000283249,9606.ENSP00000315190,9606.ENSP00000386896,9606.ENSP00000398632	ITGB4,ITGB6,ITGA3,ITGA6,CD44
GO:0071944	Cell periphery	11	6015	0.52	0.00034	9606.ENSP00000200181,9606.ENSP00000230538,9606.ENSP00000264144,9606.ENSP00000283249,9606.ENSP00000315190,9606.ENSP00000324532,9606.ENSP00000332371,9606.ENSP00000375778,9606.ENSP00000386896,9606.ENSP00000398632,9606.ENSP00000497653	ITGB4,LAMA4,LAMC2,ITGB6,ITGA3,LAMA3,COL7A1,LAMB3,ITGA6,CD44,COL17A1
GO:0005610	laminin-5 complex	2	3	3.08	0.00039	9606.ENSP00000324532,9606.ENSP00000375778	LAMA3,LAMB3
GO:0032991	Protein-containing complex	10	5506	0.51	0.0029	9606.ENSP00000200181,9606.ENSP00000264144,9606.ENSP00000283249,9606.ENSP00000315190,9606.ENSP00000324532,9606.ENSP00000332371,9606.ENSP00000375778,9606.ENSP00000386896,9606.ENSP00000398632,9606.ENSP00000497653	ITGB4,LAMC2,ITGB6,ITGA3,LAMA3,COL7A1,LAMB3,ITGA6,CD44,COL17A1
GO:0005576	Extracellular region	9	4175	0.59	0.0036	9606.ENSP00000200181,9606.ENSP00000230538,9606.ENSP00000264144,9606.ENSP00000315190,9606.ENSP00000324532,9606.ENSP00000332371,9606.ENSP00000375778,9606.ENSP00000398632,9606.ENSP00000497653	ITGB4,LAMA4,LAMC2,ITGA3,LAMA3,COL7A1,LAMB3,CD44,COL17A1
GO:0005615	Extracellular space	8	3247	0.64	0.0061	9606.ENSP00000200181,9606.ENSP00000230538,9606.ENSP00000264144,9606.ENSP00000315190,9606.ENSP00000324532,9606.ENSP00000332371,9606.ENSP00000398632,9606.ENSP00000497653	ITGB4,LAMA4,LAMC2,ITGA3,LAMA3,COL7A1,CD44,COL17A1
GO:0009986	Cell surface	5	894	1	0.0073	9606.ENSP00000200181,9606.ENSP00000283249,9606.ENSP00000315190,9606.ENSP00000386896,9606.ENSP00000398632	ITGB4,ITGB6,ITGA3,ITGA6,CD44
GO:0005887	Integral component of plasma membrane	6	1706	0.8	0.0131	9606.ENSP00000200181,9606.ENSP00000283249,9606.ENSP00000315190,9606.ENSP00000386896,9606.ENSP00000398632,9606.ENSP00000497653	ITGB4,ITGB6,ITGA3,ITGA6,CD44,COL17A1
GO:0009925	Basal plasma membrane	3	251	1.33	0.0276	9606.ENSP00000200181,9606.ENSP00000315190,9606.ENSP00000398632	ITGB4,ITGA3,CD44
